# Supplementary material for: Hydrodeoxygenation of isocyanates: snapshots of a magnesium-mediated C[double bond, length as m-dash]O bond cleavage
Source: Chem Sci. 2017 Mar 1;8(5):3529–37. doi: 10.1039/c7sc00117g (PMC6092714; doi:10.1039/c7sc00117g)
Supplement: Supplementary file 2 [file SC-008-C7SC00117G-s002.cif]

# Electronic Supplementary Material (ESI) for Chemical Science.
# This journal is © The Royal Society of Chemistry 2017

####################################################################### 
# 
# This file contains crystal structure data downloaded from the 
# Cambridge Structural Database (CSD) hosted by the Cambridge 
# Crystallographic Data Centre (CCDC).
# 
# Full information about CCDC data access policies and citation 
# guidelines are available at http://www.ccdc.cam.ac.uk/access/V1 
# 
# Audit and citation data items may have been added by the CCDC. 
# Please retain this information to preserve the provenance of 
# this file and to allow appropriate attribution of the data. 
# 
#######################################################################

data_s16msh28
_database_code_depnum_ccdc_archive 'CCDC 1504017'
_audit_update_record             
;
2016-09-12 deposited with the CCDC.
2017-03-01 downloaded from the CCDC.
;
_audit_creation_date             2016-05-19
_audit_creation_method           
;
Olex2 1.2
(compiled 2016.02.19 svn.r3266 for OlexSys, GUI svn.r5155)
;
_shelxl_version_number           2014-3
_chemical_name_common            ?
_chemical_name_systematic        
;
 ?
;
_chemical_formula_moiety         'C48 H72 B Mg N3 O3, C7 H8'
_chemical_formula_sum            'C55 H80 B Mg N3 O3'
_chemical_formula_weight         866.34
_chemical_melting_point          ?
loop_
_atom_type_symbol
_atom_type_description
_atom_type_scat_dispersion_real
_atom_type_scat_dispersion_imag
_atom_type_scat_source
C C 0.0181 0.0091 'International Tables Vol C Tables 4.2.6.8 and 6.1.1.4'
H H 0.0000 0.0000 'International Tables Vol C Tables 4.2.6.8 and 6.1.1.4'
B B 0.0090 0.0039 'International Tables Vol C Tables 4.2.6.8 and 6.1.1.4'
Mg Mg 0.1719 0.1771 'International Tables Vol C Tables 4.2.6.8 and 6.1.1.4'
N N 0.0311 0.0180 'International Tables Vol C Tables 4.2.6.8 and 6.1.1.4'
O O 0.0492 0.0322 'International Tables Vol C Tables 4.2.6.8 and 6.1.1.4'

_shelx_space_group_comment       
;
The symmetry employed for this shelxl refinement is uniquely defined
by the following loop, which should always be used as a source of
symmetry information in preference to the above space-group names.
They are only intended as comments.
;
_space_group_crystal_system      monoclinic
_space_group_IT_number           14
_space_group_name_H-M_alt        'P 1 21/c 1'
_space_group_name_Hall           '-P 2ybc'
loop_
_space_group_symop_operation_xyz
'x, y, z'
'-x, y+1/2, -z+1/2'
'-x, -y, -z'
'x, -y-1/2, z-1/2'

_cell_length_a                   9.17488(14)
_cell_length_b                   19.0562(3)
_cell_length_c                   30.0078(6)
_cell_angle_alpha                90
_cell_angle_beta                 93.2810(17)
_cell_angle_gamma                90
_cell_volume                     5237.92(16)
_cell_formula_units_Z            4
_cell_measurement_reflns_used    10363
_cell_measurement_temperature    150.01(10)
_cell_measurement_theta_max      69.5860
_cell_measurement_theta_min      2.7410
_shelx_estimated_absorpt_T_max   ?
_shelx_estimated_absorpt_T_min   ?
_exptl_absorpt_coefficient_mu    0.617
_exptl_absorpt_correction_T_max  1.00000
_exptl_absorpt_correction_T_min  0.73731
_exptl_absorpt_correction_type   multi-scan
_exptl_absorpt_process_details   
;
CrysAlisPro 1.171.38.43 (Rigaku Oxford Diffraction, 2015)
Empirical absorption correction using spherical harmonics,
 implemented in SCALE3 ABSPACK scaling algorithm.

Empirical correction (ABSPACK) includes:
- Absorption correction using spherical harmonics
- Frame scaling
;
_exptl_crystal_colour            colorless
_exptl_crystal_density_diffrn    1.099
_exptl_crystal_density_meas      ?
_exptl_crystal_density_method    ?
_exptl_crystal_description       block
_exptl_crystal_F_000             1888
_exptl_crystal_size_max          0.178
_exptl_crystal_size_mid          0.046
_exptl_crystal_size_min          0.046
_exptl_special_details           
;
 ?
;
_exptl_transmission_factor_max   ?
_exptl_transmission_factor_min   ?
_diffrn_reflns_av_R_equivalents  0.0362
_diffrn_reflns_av_unetI/netI     0.0374
_diffrn_reflns_Laue_measured_fraction_full 0.999
_diffrn_reflns_Laue_measured_fraction_max 0.987
_diffrn_reflns_limit_h_max       11
_diffrn_reflns_limit_h_min       -7
_diffrn_reflns_limit_k_max       22
_diffrn_reflns_limit_k_min       -23
_diffrn_reflns_limit_l_max       36
_diffrn_reflns_limit_l_min       -36
_diffrn_reflns_number            31806
_diffrn_reflns_point_group_measured_fraction_full 0.999
_diffrn_reflns_point_group_measured_fraction_max 0.987
_diffrn_reflns_theta_full        67.684
_diffrn_reflns_theta_max         69.840
_diffrn_reflns_theta_min         2.748
_diffrn_ambient_environment      N~2~
_diffrn_ambient_temperature      150.01(10)
_diffrn_detector                 'CCD plate'
_diffrn_detector_area_resol_mean 8.1150
_diffrn_detector_type            EosS2
_diffrn_measured_fraction_theta_full 0.999
_diffrn_measured_fraction_theta_max 0.987
_diffrn_measurement_device       'four-circle diffractometer'
_diffrn_measurement_device_type  'SuperNova, Dual, Cu at zero, EosS2'
_diffrn_measurement_method       '\w scans'
_diffrn_radiation_monochromator  mirror
_diffrn_radiation_probe          x-ray
_diffrn_radiation_type           CuK\a
_diffrn_radiation_wavelength     1.54184
_diffrn_source                   'micro-focus sealed X-ray tube'
_diffrn_source_type              'SuperNova (Cu) X-ray Source'
_reflns_Friedel_coverage         0.000
_reflns_Friedel_fraction_full    .
_reflns_Friedel_fraction_max     .
_reflns_number_gt                7736
_reflns_number_total             9773
_reflns_special_details          
;
 Reflections were merged by SHELXL according to the crystal
 class for the calculation of statistics and refinement.
 
 _reflns_Friedel_fraction is defined as the number of unique
 Friedel pairs measured divided by the number that would be
 possible theoretically, ignoring centric projections and
 systematic absences.
;
_reflns_threshold_expression     'I > 2\s(I)'
_computing_cell_refinement       'CrysAlisPro 1.171.38.43 (Rigaku OD, 2015)'
_computing_data_collection       'CrysAlisPro 1.171.38.43 (Rigaku OD, 2015)'
_computing_data_reduction        'CrysAlisPro 1.171.38.43 (Rigaku OD, 2015)'
_computing_molecular_graphics    'Olex2 (Dolomanov et al., 2009)'
_computing_publication_material  'Olex2 (Dolomanov et al., 2009)'
_computing_structure_refinement  'ShelXL (Sheldrick, 2015)'
_computing_structure_solution    'olex2.solve (Bourhis et al., 2015)'
_refine_diff_density_max         0.563
_refine_diff_density_min         -0.477
_refine_diff_density_rms         0.038
_refine_ls_extinction_coef       .
_refine_ls_extinction_method     none
_refine_ls_goodness_of_fit_ref   1.017
_refine_ls_hydrogen_treatment    mixed
_refine_ls_matrix_type           full
_refine_ls_number_parameters     703
_refine_ls_number_reflns         9773
_refine_ls_number_restraints     98
_refine_ls_R_factor_all          0.0623
_refine_ls_R_factor_gt           0.0472
_refine_ls_restrained_S_all      1.028
_refine_ls_shift/su_max          0.001
_refine_ls_shift/su_mean         0.000
_refine_ls_structure_factor_coef Fsqd
_refine_ls_weighting_details     
'w=1/[\s^2^(Fo^2^)+(0.0571P)^2^+1.7272P] where P=(Fo^2^+2Fc^2^)/3'
_refine_ls_weighting_scheme      calc
_refine_ls_wR_factor_gt          0.1163
_refine_ls_wR_factor_ref         0.1262
_refine_special_details          
;
The asymmetric unit in this structure incorporates 
one molecule of the magnesium complex and one 
molecule of toluene. C25 and C26 were modelled 
as being disordered over 2 sites in a 65:35 ratio. 
Distances from the arising fractional occupancy 
carbon atoms were refined subject to being similar 
and ADP restraints were included for C26A. H1, 
attached to B1, was readily located and refined 
freely.
Disorder also prevailed in the solvent region 
such that the toluene entity has been modelled 
as being distributed over 3 overlaid sites. In 
a 50:25:25 ratio. The associated phenyl rings 
were treated as rigid hexagons and planarity, 
distance and ADP restraints were employed on 
merit to achieve the optimal chemically sensible 
refinement.
;
_atom_sites_solution_hydrogens   mixed
_atom_sites_solution_primary     iterative
_atom_sites_solution_secondary   ?
loop_
_atom_site_label
_atom_site_type_symbol
_atom_site_fract_x
_atom_site_fract_y
_atom_site_fract_z
_atom_site_U_iso_or_equiv
_atom_site_adp_type
_atom_site_occupancy
_atom_site_site_symmetry_order
_atom_site_calc_flag
_atom_site_refinement_flags_posn
_atom_site_refinement_flags_adp
_atom_site_refinement_flags_occupancy
_atom_site_disorder_assembly
_atom_site_disorder_group
Mg1 Mg 0.32996(5) 0.75583(3) 0.39397(2) 0.02234(12) Uani 1 1 d . . . . .
O1 O 0.43701(12) 0.77210(6) 0.34011(4) 0.0283(2) Uani 1 1 d . . . . .
O2 O 0.14714(11) 0.73815(6) 0.35784(4) 0.0289(3) Uani 1 1 d . . . . .
O3 O -0.00729(12) 0.78816(7) 0.30211(4) 0.0330(3) Uani 1 1 d . . . . .
N1 N 0.38886(14) 0.83513(7) 0.43777(5) 0.0279(3) Uani 1 1 d . . . . .
N2 N 0.41466(14) 0.68029(7) 0.43565(4) 0.0250(3) Uani 1 1 d . . . . .
N3 N 0.25177(14) 0.79648(7) 0.28873(4) 0.0260(3) Uani 1 1 d . . . . .
C1 C 0.5598(2) 0.88824(11) 0.49489(7) 0.0406(4) Uani 1 1 d . . . . .
H1A H 0.6516 0.9051 0.4835 0.061 Uiso 1 1 calc GR . . . .
H1B H 0.5771 0.8727 0.5259 0.061 Uiso 1 1 calc GR . . . .
H1C H 0.4879 0.9263 0.4936 0.061 Uiso 1 1 calc GR . . . .
C2 C 0.50233(17) 0.82722(9) 0.46653(6) 0.0304(4) Uani 1 1 d . . . . .
C3 C 0.57602(17) 0.76324(10) 0.47408(6) 0.0318(4) Uani 1 1 d . . . . .
H3 H 0.6687 0.7668 0.4897 0.038 Uiso 1 1 calc R . . . .
C4 C 0.53313(17) 0.69517(9) 0.46202(5) 0.0285(3) Uani 1 1 d . . . . .
C5 C 0.6296(2) 0.63657(10) 0.48065(7) 0.0398(4) Uani 1 1 d . . . . .
H5A H 0.5686 0.5973 0.4895 0.060 Uiso 1 1 calc GR . . . .
H5B H 0.6882 0.6536 0.5067 0.060 Uiso 1 1 calc GR . . . .
H5C H 0.6943 0.6208 0.4578 0.060 Uiso 1 1 calc GR . . . .
C6 C 0.31783(19) 0.90199(9) 0.43250(6) 0.0343(4) Uani 1 1 d . . . . .
C7 C 0.1799(2) 0.90959(11) 0.45027(7) 0.0431(5) Uani 1 1 d . . . . .
C8 C 0.1038(2) 0.97202(13) 0.44121(9) 0.0579(6) Uani 1 1 d . . . . .
H8 H 0.0103 0.9785 0.4526 0.069 Uiso 1 1 calc R . . . .
C9 C 0.1621(3) 1.02425(13) 0.41605(10) 0.0650(7) Uani 1 1 d . . . . .
H9 H 0.1083 1.0661 0.4101 0.078 Uiso 1 1 calc R . . . .
C10 C 0.2980(3) 1.01632(11) 0.39935(9) 0.0544(6) Uani 1 1 d . . . . .
H10 H 0.3369 1.0531 0.3823 0.065 Uiso 1 1 calc R . . . .
C11 C 0.3797(2) 0.95520(10) 0.40713(7) 0.0406(4) Uani 1 1 d . . . . .
C12 C 0.1173(2) 0.85169(12) 0.47815(8) 0.0488(5) Uani 1 1 d . . . . .
H12 H 0.1378 0.8062 0.4631 0.059 Uiso 1 1 calc R . . . .
C13 C -0.0485(2) 0.85595(16) 0.48233(10) 0.0695(8) Uani 1 1 d . . . . .
H13A H -0.0828 0.8127 0.4960 0.104 Uiso 1 1 calc GR . . . .
H13B H -0.0972 0.8617 0.4526 0.104 Uiso 1 1 calc GR . . . .
H13C H -0.0713 0.8961 0.5011 0.104 Uiso 1 1 calc GR . . . .
C14 C 0.1904(2) 0.84832(14) 0.52510(8) 0.0581(6) Uani 1 1 d . . . . .
H14A H 0.2952 0.8398 0.5232 0.087 Uiso 1 1 calc GR . . . .
H14B H 0.1472 0.8101 0.5418 0.087 Uiso 1 1 calc GR . . . .
H14C H 0.1758 0.8929 0.5405 0.087 Uiso 1 1 calc GR . . . .
C15 C 0.5293(2) 0.94886(10) 0.38802(7) 0.0426(4) Uani 1 1 d . . . . .
H15 H 0.5709 0.9021 0.3969 0.051 Uiso 1 1 calc R . . . .
C16 C 0.5215(3) 0.95305(12) 0.33721(8) 0.0535(5) Uani 1 1 d . . . . .
H16A H 0.4539 0.9173 0.3249 0.080 Uiso 1 1 calc GR . . . .
H16B H 0.6188 0.9449 0.3263 0.080 Uiso 1 1 calc GR . . . .
H16C H 0.4868 0.9997 0.3277 0.080 Uiso 1 1 calc GR . . . .
C17 C 0.6350(3) 1.00588(13) 0.40670(9) 0.0601(6) Uani 1 1 d . . . . .
H17A H 0.5975 1.0523 0.3978 0.090 Uiso 1 1 calc GR . . . .
H17B H 0.7313 0.9989 0.3948 0.090 Uiso 1 1 calc GR . . . .
H17C H 0.6436 1.0027 0.4393 0.090 Uiso 1 1 calc GR . . . .
C18 C 0.36101(17) 0.60941(8) 0.43391(6) 0.0273(3) Uani 1 1 d . . . . .
C19 C 0.26214(18) 0.58792(9) 0.46557(6) 0.0312(4) Uani 1 1 d . . . . .
C20 C 0.2026(2) 0.52100(10) 0.46164(7) 0.0383(4) Uani 1 1 d . . . . .
H20 H 0.1370 0.5056 0.4830 0.046 Uiso 1 1 calc R . . . .
C21 C 0.2362(2) 0.47660(10) 0.42763(8) 0.0459(5) Uani 1 1 d . . . . .
H21 H 0.1921 0.4316 0.4250 0.055 Uiso 1 1 calc R . . . .
C22 C 0.3348(2) 0.49811(10) 0.39719(8) 0.0483(5) Uani 1 1 d . . . . .
H22 H 0.3590 0.4671 0.3739 0.058 Uiso 1 1 calc R . . . .
C23 C 0.3993(2) 0.56426(9) 0.39991(7) 0.0366(4) Uani 1 1 d . . . . .
C24 C 0.2214(2) 0.63648(12) 0.50278(7) 0.0485(5) Uani 1 1 d D . . . .
H24 H 0.2212 0.6846 0.4895 0.058 Uiso 0.65 1 calc R . P A 1
H24A H 0.2660 0.6837 0.4986 0.058 Uiso 0.35 1 calc R . P B 2
C27 C 0.5111(2) 0.58434(10) 0.36665(7) 0.0427(5) Uani 1 1 d . . . . .
H27 H 0.5476 0.6324 0.3747 0.051 Uiso 1 1 calc R . . . .
C28 C 0.4451(3) 0.58759(12) 0.31929(8) 0.0526(5) Uani 1 1 d . . . . .
H28A H 0.4061 0.5414 0.3106 0.079 Uiso 1 1 calc GR . . . .
H28B H 0.5205 0.6012 0.2991 0.079 Uiso 1 1 calc GR . . . .
H28C H 0.3661 0.6223 0.3175 0.079 Uiso 1 1 calc GR . . . .
C29 C 0.6418(2) 0.53473(12) 0.36992(9) 0.0559(6) Uani 1 1 d . . . . .
H29A H 0.6850 0.5348 0.4006 0.084 Uiso 1 1 calc GR . . . .
H29B H 0.7147 0.5504 0.3494 0.084 Uiso 1 1 calc GR . . . .
H29C H 0.6096 0.4871 0.3619 0.084 Uiso 1 1 calc GR . . . .
C30 C 0.38932(17) 0.78587(8) 0.30082(6) 0.0272(3) Uani 1 1 d . . . . .
H30 H 0.4582 0.7887 0.2784 0.033 Uiso 1 1 calc R . . . .
C31 C 0.21428(18) 0.81431(10) 0.24245(6) 0.0314(4) Uani 1 1 d . . . . .
C32 C 0.2228(2) 0.76290(11) 0.20947(6) 0.0398(4) Uani 1 1 d . . . . .
C33 C 0.1856(3) 0.78265(14) 0.16525(7) 0.0542(6) Uani 1 1 d . . . . .
H33 H 0.1930 0.7493 0.1420 0.065 Uiso 1 1 calc R . . . .
C34 C 0.1384(3) 0.84983(15) 0.15500(7) 0.0605(7) Uani 1 1 d . . . . .
H34 H 0.1115 0.8619 0.1249 0.073 Uiso 1 1 calc R . . . .
C35 C 0.1301(2) 0.89920(14) 0.18801(7) 0.0537(6) Uani 1 1 d . . . . .
H35 H 0.0968 0.9451 0.1804 0.064 Uiso 1 1 calc R . . . .
C36 C 0.1693(2) 0.88348(11) 0.23245(6) 0.0395(4) Uani 1 1 d . . . . .
C37 C 0.2700(3) 0.68772(11) 0.21943(7) 0.0480(5) Uani 1 1 d . . . . .
H37 H 0.2769 0.6819 0.2526 0.058 Uiso 1 1 calc R . . . .
C38 C 0.1591(4) 0.63425(16) 0.20036(10) 0.0823(10) Uani 1 1 d . . . . .
H38A H 0.0615 0.6469 0.2093 0.123 Uiso 1 1 calc GR . . . .
H38B H 0.1849 0.5875 0.2118 0.123 Uiso 1 1 calc GR . . . .
H38C H 0.1599 0.6341 0.1677 0.123 Uiso 1 1 calc GR . . . .
C39 C 0.4206(3) 0.67162(13) 0.20249(9) 0.0644(7) Uani 1 1 d . . . . .
H39A H 0.4484 0.6234 0.2105 0.097 Uiso 1 1 calc GR . . . .
H39B H 0.4926 0.7043 0.2161 0.097 Uiso 1 1 calc GR . . . .
H39C H 0.4173 0.6768 0.1700 0.097 Uiso 1 1 calc GR . . . .
C40 C 0.1627(2) 0.94058(11) 0.26735(7) 0.0459(5) Uani 1 1 d . . . . .
H40 H 0.2098 0.9219 0.2958 0.055 Uiso 1 1 calc R . . . .
C41 C 0.0048(3) 0.95969(14) 0.27620(10) 0.0652(7) Uani 1 1 d . . . . .
H41A H -0.0448 0.9774 0.2487 0.098 Uiso 1 1 calc GR . . . .
H41B H 0.0043 0.9960 0.2993 0.098 Uiso 1 1 calc GR . . . .
H41C H -0.0462 0.9179 0.2863 0.098 Uiso 1 1 calc GR . . . .
C42 C 0.2471(3) 1.00649(12) 0.25465(9) 0.0624(6) Uani 1 1 d . . . . .
H42A H 0.3486 0.9939 0.2499 0.094 Uiso 1 1 calc GR . . . .
H42B H 0.2448 1.0410 0.2788 0.094 Uiso 1 1 calc GR . . . .
H42C H 0.2019 1.0266 0.2272 0.094 Uiso 1 1 calc GR . . . .
C43 C 0.01245(17) 0.69722(9) 0.35418(6) 0.0300(4) Uani 1 1 d . . . . .
C44 C -0.09658(18) 0.74975(10) 0.33092(6) 0.0329(4) Uani 1 1 d . . . . .
C45 C 0.0412(2) 0.63312(10) 0.32628(7) 0.0433(5) Uani 1 1 d . . . . .
H45A H 0.0643 0.6478 0.2962 0.065 Uiso 1 1 calc GR . . . .
H45B H -0.0458 0.6032 0.3245 0.065 Uiso 1 1 calc GR . . . .
H45C H 0.1237 0.6068 0.3401 0.065 Uiso 1 1 calc GR . . . .
C46 C -0.0272(2) 0.67532(12) 0.40055(6) 0.0416(5) Uani 1 1 d . . . . .
H46A H 0.0449 0.6416 0.4128 0.062 Uiso 1 1 calc GR . . . .
H46B H -0.1242 0.6536 0.3988 0.062 Uiso 1 1 calc GR . . . .
H46C H -0.0281 0.7167 0.4199 0.062 Uiso 1 1 calc GR . . . .
C47 C -0.2184(2) 0.71391(13) 0.30275(7) 0.0490(5) Uani 1 1 d . . . . .
H47A H -0.2851 0.7495 0.2897 0.074 Uiso 1 1 calc GR . . . .
H47B H -0.2723 0.6823 0.3216 0.074 Uiso 1 1 calc GR . . . .
H47C H -0.1763 0.6869 0.2788 0.074 Uiso 1 1 calc GR . . . .
C48 C -0.1616(2) 0.80105(12) 0.36328(8) 0.0505(5) Uani 1 1 d . . . . .
H48A H -0.0830 0.8225 0.3821 0.076 Uiso 1 1 calc GR . . . .
H48B H -0.2281 0.7759 0.3821 0.076 Uiso 1 1 calc GR . . . .
H48C H -0.2155 0.8377 0.3464 0.076 Uiso 1 1 calc GR . . . .
B1 B 0.1318(2) 0.79840(10) 0.32491(6) 0.0275(4) Uani 1 1 d . . . . .
H1 H 0.153(2) 0.8477(11) 0.3458(7) 0.037(5) Uiso 1 1 d . . . . .
C25 C 0.0670(4) 0.6249(5) 0.5164(3) 0.0404(15) Uani 0.65 1 d D . P C 1
H25A H 0.0019 0.6186 0.4896 0.061 Uiso 0.65 1 calc GR . P C 1
H25B H 0.0353 0.6656 0.5332 0.061 Uiso 0.65 1 calc GR . P C 1
H25C H 0.0638 0.5828 0.5351 0.061 Uiso 0.65 1 calc GR . P C 1
C26 C 0.3228(4) 0.6407(2) 0.54349(10) 0.0482(9) Uani 0.65 1 d D . P C 1
H26A H 0.3292 0.5947 0.5580 0.072 Uiso 0.65 1 calc GR . P C 1
H26B H 0.2857 0.6752 0.5642 0.072 Uiso 0.65 1 calc GR . P C 1
H26C H 0.4199 0.6550 0.5349 0.072 Uiso 0.65 1 calc GR . P C 1
C25A C 0.0649(8) 0.6448(9) 0.5147(7) 0.060(5) Uani 0.35 1 d D . P C 2
H25D H 0.0094 0.6687 0.4903 0.090 Uiso 0.35 1 calc GR . P C 2
H25E H 0.0613 0.6727 0.5420 0.090 Uiso 0.35 1 calc GR . P C 2
H25F H 0.0223 0.5984 0.5195 0.090 Uiso 0.35 1 calc GR . P C 2
C26A C 0.3000(12) 0.5992(6) 0.5425(2) 0.097(3) Uani 0.35 1 d D U P C 2
H26D H 0.2519 0.5543 0.5477 0.146 Uiso 0.35 1 calc GR . P C 2
H26E H 0.2964 0.6287 0.5692 0.146 Uiso 0.35 1 calc GR . P C 2
H26F H 0.4020 0.5908 0.5360 0.146 Uiso 0.35 1 calc GR . P C 2
C54 C 0.3260(4) 0.31861(18) 0.32611(11) 0.0461(10) Uani 0.5 1 d . . P D 1
C49 C 0.4213(4) 0.3143(2) 0.36371(15) 0.057(3) Uani 0.5 1 d G . P D 1
H49 H 0.5030 0.3449 0.3668 0.069 Uiso 0.5 1 calc R . P D 1
C50 C 0.3971(5) 0.2651(2) 0.39672(13) 0.0642(18) Uani 0.5 1 d G . P D 1
H50 H 0.4623 0.2622 0.4224 0.077 Uiso 0.5 1 calc R . P D 1
C51 C 0.2776(6) 0.2204(2) 0.39214(13) 0.0705(17) Uani 0.5 1 d G . P D 1
H51 H 0.2611 0.1868 0.4147 0.085 Uiso 0.5 1 calc R . P D 1
C52 C 0.1823(4) 0.2247(2) 0.35453(16) 0.0787(17) Uani 0.5 1 d G . P D 1
H52 H 0.1006 0.1941 0.3514 0.094 Uiso 0.5 1 calc R . P D 1
C53 C 0.2065(4) 0.2738(2) 0.32152(13) 0.061(2) Uani 0.5 1 d G . P D 1
H53 H 0.1413 0.2768 0.2958 0.073 Uiso 0.5 1 calc R . P D 1
C55 C 0.3510(14) 0.3737(7) 0.2891(4) 0.084(4) Uani 0.5 1 d . . P D 1
H55A H 0.2933 0.4158 0.2944 0.126 Uiso 0.5 1 calc GR . P D 1
H55B H 0.3206 0.3539 0.2599 0.126 Uiso 0.5 1 calc GR . P D 1
H55C H 0.4547 0.3861 0.2896 0.126 Uiso 0.5 1 calc GR . P D 1
C54A C 0.3358(10) 0.2855(5) 0.3622(3) 0.060(3) Uani 0.25 1 d . U P E 2
C53A C 0.4560(8) 0.3260(6) 0.3526(3) 0.054(4) Uani 0.25 1 d DG U P E 2
H53A H 0.5392 0.3273 0.3730 0.065 Uiso 0.25 1 calc R . P E 2
C52A C 0.4544(12) 0.3647(6) 0.3133(4) 0.059(4) Uani 0.25 1 d G U P E 2
H52A H 0.5366 0.3924 0.3068 0.070 Uiso 0.25 1 calc R . P E 2
C51A C 0.3326(15) 0.3628(6) 0.2836(3) 0.049(5) Uani 0.25 1 d G U P E 2
H51A H 0.3316 0.3892 0.2567 0.059 Uiso 0.25 1 calc R . P E 2
C50A C 0.2125(11) 0.3222(7) 0.2931(3) 0.076(4) Uani 0.25 1 d G U P E 2
H50A H 0.1292 0.3209 0.2728 0.092 Uiso 0.25 1 calc R . P E 2
C49A C 0.2140(8) 0.2836(6) 0.3324(4) 0.065(4) Uani 0.25 1 d DG U P E 2
H49A H 0.1319 0.2559 0.3390 0.078 Uiso 0.25 1 calc R . P E 2
C55A C 0.342(2) 0.2415(11) 0.4001(6) 0.084(5) Uani 0.25 1 d D U P E 2
H55E H 0.2437 0.2342 0.4101 0.125 Uiso 0.25 1 calc GR . P E 2
H55D H 0.4032 0.2636 0.4241 0.125 Uiso 0.25 1 calc GR . P E 2
H55F H 0.3849 0.1962 0.3924 0.125 Uiso 0.25 1 calc GR . P E 2
C54B C 0.2707(19) 0.2773(8) 0.3518(5) 0.112(7) Uani 0.25 1 d . U P F 3
C49B C 0.2022(11) 0.2989(8) 0.3116(6) 0.104(8) Uani 0.25 1 d G U P F 3
H49B H 0.1077 0.2818 0.3028 0.125 Uiso 0.25 1 calc R . P F 3
C50B C 0.2721(14) 0.3456(7) 0.2843(3) 0.069(5) Uani 0.25 1 d G U P F 3
H50B H 0.2253 0.3603 0.2569 0.083 Uiso 0.25 1 calc R . P F 3
C51B C 0.4104(14) 0.3706(6) 0.2972(4) 0.053(4) Uani 0.25 1 d G U P F 3
H51B H 0.4582 0.4025 0.2786 0.064 Uiso 0.25 1 calc R . P F 3
C52B C 0.4788(11) 0.3490(8) 0.3374(5) 0.086(5) Uani 0.25 1 d G U P F 3
H52B H 0.5734 0.3662 0.3463 0.103 Uiso 0.25 1 calc R . P F 3
C53B C 0.4090(19) 0.3024(9) 0.3647(3) 0.077(7) Uani 0.25 1 d G U P F 3
H53B H 0.4557 0.2876 0.3922 0.092 Uiso 0.25 1 calc R . P F 3
C55B C 0.200(3) 0.2308(15) 0.3879(10) 0.150(10) Uani 0.25 1 d . U P F 3
H55G H 0.2695 0.2250 0.4136 0.224 Uiso 0.25 1 calc GR . P F 3
H55H H 0.1751 0.1848 0.3751 0.224 Uiso 0.25 1 calc GR . P F 3
H55I H 0.1114 0.2537 0.3974 0.224 Uiso 0.25 1 calc GR . P F 3

loop_
_atom_site_aniso_label
_atom_site_aniso_U_11
_atom_site_aniso_U_22
_atom_site_aniso_U_33
_atom_site_aniso_U_23
_atom_site_aniso_U_13
_atom_site_aniso_U_12
Mg1 0.0193(2) 0.0205(2) 0.0272(3) -0.00037(19) 0.00099(19) -0.00187(18)
O1 0.0228(5) 0.0300(6) 0.0325(6) 0.0027(5) 0.0039(4) -0.0010(4)
O2 0.0197(5) 0.0359(6) 0.0309(6) 0.0081(5) -0.0015(4) -0.0083(4)
O3 0.0235(6) 0.0411(7) 0.0345(6) 0.0106(5) 0.0021(5) 0.0018(5)
N1 0.0204(6) 0.0273(7) 0.0361(7) -0.0068(6) 0.0019(5) -0.0016(5)
N2 0.0215(6) 0.0247(7) 0.0288(7) 0.0026(5) 0.0022(5) -0.0017(5)
N3 0.0261(7) 0.0243(7) 0.0280(7) 0.0041(5) 0.0041(5) -0.0011(5)
C1 0.0322(9) 0.0432(11) 0.0457(11) -0.0140(9) -0.0032(8) -0.0067(8)
C2 0.0219(8) 0.0354(9) 0.0343(9) -0.0066(7) 0.0041(6) -0.0064(7)
C3 0.0195(8) 0.0408(10) 0.0345(9) -0.0003(7) -0.0029(6) -0.0038(7)
C4 0.0211(7) 0.0355(9) 0.0292(8) 0.0041(7) 0.0037(6) 0.0002(6)
C5 0.0318(9) 0.0414(10) 0.0450(11) 0.0074(8) -0.0073(8) 0.0037(8)
C6 0.0285(8) 0.0291(9) 0.0446(10) -0.0151(7) -0.0038(7) -0.0004(7)
C7 0.0300(9) 0.0412(11) 0.0576(12) -0.0261(9) -0.0021(8) 0.0010(8)
C8 0.0383(11) 0.0516(14) 0.0830(17) -0.0308(13) -0.0034(11) 0.0148(10)
C9 0.0648(15) 0.0427(13) 0.0853(18) -0.0207(13) -0.0139(13) 0.0261(11)
C10 0.0629(14) 0.0297(10) 0.0693(15) -0.0100(10) -0.0076(11) 0.0075(9)
C11 0.0434(10) 0.0263(9) 0.0511(11) -0.0104(8) -0.0060(8) 0.0007(7)
C12 0.0276(9) 0.0523(12) 0.0676(14) -0.0315(11) 0.0127(9) -0.0093(8)
C13 0.0310(11) 0.092(2) 0.0872(18) -0.0521(16) 0.0176(11) -0.0123(11)
C14 0.0417(12) 0.0691(16) 0.0649(15) -0.0151(12) 0.0143(10) -0.0175(11)
C15 0.0449(11) 0.0295(9) 0.0534(12) -0.0007(8) 0.0030(9) -0.0065(8)
C16 0.0672(14) 0.0363(11) 0.0571(13) 0.0038(9) 0.0037(11) -0.0079(10)
C17 0.0555(13) 0.0501(13) 0.0748(16) -0.0059(12) 0.0039(12) -0.0207(11)
C18 0.0244(8) 0.0238(8) 0.0336(8) 0.0069(6) 0.0004(6) -0.0004(6)
C19 0.0284(8) 0.0341(9) 0.0307(8) 0.0090(7) -0.0007(7) -0.0034(7)
C20 0.0349(9) 0.0367(10) 0.0436(10) 0.0140(8) 0.0054(8) -0.0074(7)
C21 0.0477(11) 0.0253(9) 0.0656(14) 0.0049(9) 0.0117(10) -0.0089(8)
C22 0.0539(12) 0.0273(9) 0.0657(14) -0.0059(9) 0.0218(10) -0.0047(8)
C23 0.0357(9) 0.0254(9) 0.0501(11) 0.0009(8) 0.0136(8) -0.0006(7)
C24 0.0527(12) 0.0579(13) 0.0364(10) -0.0062(9) 0.0152(9) -0.0257(10)
C27 0.0465(11) 0.0283(9) 0.0557(12) -0.0061(8) 0.0245(9) -0.0043(8)
C28 0.0528(13) 0.0496(12) 0.0577(13) 0.0031(10) 0.0221(10) -0.0007(10)
C29 0.0436(12) 0.0497(13) 0.0767(16) -0.0091(11) 0.0235(11) -0.0016(10)
C30 0.0260(8) 0.0241(8) 0.0323(8) 0.0021(6) 0.0076(6) -0.0028(6)
C31 0.0266(8) 0.0384(9) 0.0294(8) 0.0083(7) 0.0046(6) -0.0033(7)
C32 0.0413(10) 0.0474(11) 0.0313(9) 0.0032(8) 0.0068(8) -0.0108(8)
C33 0.0596(13) 0.0722(16) 0.0315(10) 0.0011(10) 0.0090(9) -0.0116(12)
C34 0.0601(14) 0.0902(19) 0.0314(11) 0.0202(12) 0.0035(9) 0.0028(13)
C35 0.0522(12) 0.0664(15) 0.0433(12) 0.0251(11) 0.0092(9) 0.0139(11)
C36 0.0343(9) 0.0462(11) 0.0389(10) 0.0157(8) 0.0084(8) 0.0053(8)
C37 0.0703(14) 0.0369(11) 0.0377(10) -0.0049(8) 0.0126(10) -0.0159(10)
C38 0.117(3) 0.0677(18) 0.0620(16) -0.0116(13) 0.0087(16) -0.0496(18)
C39 0.0945(19) 0.0395(12) 0.0619(15) -0.0029(10) 0.0283(14) 0.0044(12)
C40 0.0541(12) 0.0360(10) 0.0488(11) 0.0143(9) 0.0117(9) 0.0117(9)
C41 0.0660(15) 0.0504(14) 0.0808(18) 0.0095(12) 0.0194(13) 0.0248(12)
C42 0.0794(17) 0.0426(12) 0.0655(15) 0.0223(11) 0.0062(13) 0.0014(11)
C43 0.0200(7) 0.0366(9) 0.0332(9) 0.0054(7) 0.0004(6) -0.0078(6)
C44 0.0215(8) 0.0438(10) 0.0337(9) 0.0065(8) 0.0039(7) -0.0004(7)
C45 0.0324(9) 0.0374(10) 0.0604(13) -0.0031(9) 0.0061(8) -0.0075(8)
C46 0.0286(9) 0.0565(12) 0.0398(10) 0.0149(9) 0.0017(7) -0.0118(8)
C47 0.0252(9) 0.0737(15) 0.0474(11) 0.0122(10) -0.0049(8) -0.0094(9)
C48 0.0397(11) 0.0555(13) 0.0580(13) 0.0050(10) 0.0188(10) 0.0105(9)
B1 0.0257(9) 0.0295(9) 0.0277(9) 0.0035(7) 0.0052(7) -0.0014(7)
C25 0.037(2) 0.053(5) 0.032(2) -0.003(3) 0.0066(17) 0.0062(18)
C26 0.0377(17) 0.073(2) 0.0340(16) -0.0129(16) 0.0014(12) -0.0227(17)
C25A 0.089(8) 0.046(9) 0.044(5) -0.008(5) -0.009(5) 0.039(5)
C26A 0.068(5) 0.144(7) 0.079(5) -0.051(5) 0.002(4) -0.001(5)
C54 0.047(2) 0.040(2) 0.050(2) -0.0189(19) -0.0071(19) 0.0126(18)
C49 0.046(4) 0.044(4) 0.079(6) -0.032(4) -0.018(4) 0.013(3)
C50 0.065(4) 0.061(4) 0.063(4) -0.014(3) -0.024(3) 0.015(3)
C51 0.071(5) 0.065(4) 0.074(4) 0.007(3) -0.011(4) 0.003(4)
C52 0.064(3) 0.079(4) 0.091(5) 0.001(4) -0.014(3) -0.013(3)
C53 0.045(3) 0.086(5) 0.049(3) -0.020(4) -0.019(3) 0.007(3)
C55 0.092(9) 0.082(7) 0.077(6) -0.037(5) -0.013(6) -0.001(6)
C54A 0.076(7) 0.057(6) 0.050(5) -0.015(5) 0.017(6) -0.002(6)
C53A 0.054(7) 0.057(7) 0.051(6) -0.011(6) -0.003(5) 0.010(6)
C52A 0.072(7) 0.053(6) 0.051(7) -0.015(5) 0.007(6) 0.007(5)
C51A 0.055(9) 0.041(7) 0.051(7) -0.005(6) 0.012(6) 0.008(6)
C50A 0.059(6) 0.092(8) 0.078(7) -0.004(7) 0.007(6) -0.005(6)
C49A 0.061(7) 0.072(8) 0.058(7) -0.012(6) -0.018(6) 0.007(6)
C55A 0.090(9) 0.085(9) 0.075(8) 0.007(6) -0.005(7) -0.008(7)
C54B 0.093(10) 0.121(10) 0.121(11) -0.012(8) 0.005(8) 0.023(8)
C49B 0.098(10) 0.106(11) 0.109(11) 0.015(8) 0.020(8) -0.002(8)
C50B 0.058(8) 0.078(8) 0.072(7) -0.005(6) 0.004(6) -0.010(6)
C51B 0.055(8) 0.051(6) 0.054(8) -0.021(6) 0.002(7) -0.006(6)
C52B 0.092(8) 0.077(8) 0.087(9) -0.011(7) -0.006(7) 0.025(6)
C53B 0.084(11) 0.067(9) 0.080(11) -0.017(7) 0.009(8) -0.017(8)
C55B 0.146(13) 0.144(13) 0.159(13) 0.003(9) 0.007(9) 0.002(9)

_geom_special_details            
;
 All esds (except the esd in the dihedral angle between two l.s. planes)
 are estimated using the full covariance matrix.  The cell esds are taken
 into account individually in the estimation of esds in distances, angles
 and torsion angles; correlations between esds in cell parameters are only
 used when they are defined by crystal symmetry.  An approximate (isotropic)
 treatment of cell esds is used for estimating esds involving l.s. planes.
;
loop_
_geom_bond_atom_site_label_1
_geom_bond_atom_site_label_2
_geom_bond_distance
_geom_bond_site_symmetry_2
_geom_bond_publ_flag
Mg1 O1 1.9631(12) . ?
Mg1 O2 1.9734(12) . ?
Mg1 N1 2.0547(14) . ?
Mg1 N2 2.0320(14) . ?
Mg1 B1 2.797(2) . ?
O1 C30 1.262(2) . ?
O2 C43 1.4600(18) . ?
O2 B1 1.516(2) . ?
O3 C44 1.427(2) . ?
O3 B1 1.427(2) . ?
N1 C2 1.322(2) . ?
N1 C6 1.436(2) . ?
N2 C4 1.338(2) . ?
N2 C18 1.438(2) . ?
N3 C30 1.309(2) . ?
N3 C31 1.452(2) . ?
N3 B1 1.590(2) . ?
C1 H1A 0.9800 . ?
C1 H1B 0.9800 . ?
C1 H1C 0.9800 . ?
C1 C2 1.518(2) . ?
C2 C3 1.406(3) . ?
C3 H3 0.9500 . ?
C3 C4 1.397(3) . ?
C4 C5 1.512(2) . ?
C5 H5A 0.9800 . ?
C5 H5B 0.9800 . ?
C5 H5C 0.9800 . ?
C6 C7 1.409(3) . ?
C6 C11 1.407(3) . ?
C7 C8 1.398(3) . ?
C7 C12 1.517(3) . ?
C8 H8 0.9500 . ?
C8 C9 1.376(4) . ?
C9 H9 0.9500 . ?
C9 C10 1.378(4) . ?
C10 H10 0.9500 . ?
C10 C11 1.397(3) . ?
C11 C15 1.523(3) . ?
C12 H12 1.0000 . ?
C12 C13 1.536(3) . ?
C12 C14 1.527(3) . ?
C13 H13A 0.9800 . ?
C13 H13B 0.9800 . ?
C13 H13C 0.9800 . ?
C14 H14A 0.9800 . ?
C14 H14B 0.9800 . ?
C14 H14C 0.9800 . ?
C15 H15 1.0000 . ?
C15 C16 1.525(3) . ?
C15 C17 1.540(3) . ?
C16 H16A 0.9800 . ?
C16 H16B 0.9800 . ?
C16 H16C 0.9800 . ?
C17 H17A 0.9800 . ?
C17 H17B 0.9800 . ?
C17 H17C 0.9800 . ?
C18 C19 1.411(2) . ?
C18 C23 1.395(3) . ?
C19 C20 1.390(3) . ?
C19 C24 1.513(3) . ?
C20 H20 0.9500 . ?
C20 C21 1.374(3) . ?
C21 H21 0.9500 . ?
C21 C22 1.384(3) . ?
C22 H22 0.9500 . ?
C22 C23 1.393(3) . ?
C23 C27 1.520(2) . ?
C24 H24 1.0000 . ?
C24 H24A 1.0000 . ?
C24 C25 1.512(3) . ?
C24 C26 1.495(3) . ?
C24 C25A 1.507(4) . ?
C24 C26A 1.532(4) . ?
C27 H27 1.0000 . ?
C27 C28 1.514(3) . ?
C27 C29 1.526(3) . ?
C28 H28A 0.9800 . ?
C28 H28B 0.9800 . ?
C28 H28C 0.9800 . ?
C29 H29A 0.9800 . ?
C29 H29B 0.9800 . ?
C29 H29C 0.9800 . ?
C30 H30 0.9500 . ?
C31 C32 1.398(3) . ?
C31 C36 1.408(3) . ?
C32 C33 1.403(3) . ?
C32 C37 1.521(3) . ?
C33 H33 0.9500 . ?
C33 C34 1.381(4) . ?
C34 H34 0.9500 . ?
C34 C35 1.371(4) . ?
C35 H35 0.9500 . ?
C35 C36 1.394(3) . ?
C36 C40 1.514(3) . ?
C37 H37 1.0000 . ?
C37 C38 1.527(3) . ?
C37 C39 1.531(3) . ?
C38 H38A 0.9800 . ?
C38 H38B 0.9800 . ?
C38 H38C 0.9800 . ?
C39 H39A 0.9800 . ?
C39 H39B 0.9800 . ?
C39 H39C 0.9800 . ?
C40 H40 1.0000 . ?
C40 C41 1.532(3) . ?
C40 C42 1.535(3) . ?
C41 H41A 0.9800 . ?
C41 H41B 0.9800 . ?
C41 H41C 0.9800 . ?
C42 H42A 0.9800 . ?
C42 H42B 0.9800 . ?
C42 H42C 0.9800 . ?
C43 C44 1.552(2) . ?
C43 C45 1.512(3) . ?
C43 C46 1.517(2) . ?
C44 C47 1.524(3) . ?
C44 C48 1.523(3) . ?
C45 H45A 0.9800 . ?
C45 H45B 0.9800 . ?
C45 H45C 0.9800 . ?
C46 H46A 0.9800 . ?
C46 H46B 0.9800 . ?
C46 H46C 0.9800 . ?
C47 H47A 0.9800 . ?
C47 H47B 0.9800 . ?
C47 H47C 0.9800 . ?
C48 H48A 0.9800 . ?
C48 H48B 0.9800 . ?
C48 H48C 0.9800 . ?
B1 H1 1.14(2) . ?
C25 H25A 0.9800 . ?
C25 H25B 0.9800 . ?
C25 H25C 0.9800 . ?
C26 H26A 0.9800 . ?
C26 H26B 0.9800 . ?
C26 H26C 0.9800 . ?
C25A H25D 0.9800 . ?
C25A H25E 0.9800 . ?
C25A H25F 0.9800 . ?
C26A H26D 0.9800 . ?
C26A H26E 0.9800 . ?
C26A H26F 0.9800 . ?
C54 C49 1.3900 . ?
C54 C53 1.3900 . ?
C54 C55 1.555(12) . ?
C49 H49 0.9500 . ?
C49 C50 1.3900 . ?
C50 H50 0.9500 . ?
C50 C51 1.3900 . ?
C51 H51 0.9500 . ?
C51 C52 1.3900 . ?
C52 H52 0.9500 . ?
C52 C53 1.3900 . ?
C53 H53 0.9500 . ?
C55 H55A 0.9800 . ?
C55 H55B 0.9800 . ?
C55 H55C 0.9800 . ?
C54A C53A 1.3900 . ?
C54A C49A 1.3900 . ?
C54A C55A 1.411(19) . ?
C53A H53A 0.9500 . ?
C53A C52A 1.3900 . ?
C52A H52A 0.9500 . ?
C52A C51A 1.3900 . ?
C51A H51A 0.9500 . ?
C51A C50A 1.3900 . ?
C50A H50A 0.9500 . ?
C50A C49A 1.3900 . ?
C49A H49A 0.9500 . ?
C55A H55E 0.9800 . ?
C55A H55D 0.9800 . ?
C55A H55F 0.9800 . ?
C54B C49B 1.3900 . ?
C54B C53B 1.3900 . ?
C54B C55B 1.57(3) . ?
C49B H49B 0.9500 . ?
C49B C50B 1.3900 . ?
C50B H50B 0.9500 . ?
C50B C51B 1.3900 . ?
C51B H51B 0.9500 . ?
C51B C52B 1.3900 . ?
C52B H52B 0.9500 . ?
C52B C53B 1.3900 . ?
C53B H53B 0.9500 . ?
C55B H55G 0.9800 . ?
C55B H55H 0.9800 . ?
C55B H55I 0.9800 . ?

loop_
_geom_angle_atom_site_label_1
_geom_angle_atom_site_label_2
_geom_angle_atom_site_label_3
_geom_angle
_geom_angle_site_symmetry_1
_geom_angle_site_symmetry_3
_geom_angle_publ_flag
O1 Mg1 O2 91.39(5) . . ?
O1 Mg1 N1 106.55(6) . . ?
O1 Mg1 N2 115.27(5) . . ?
O1 Mg1 B1 71.28(5) . . ?
O2 Mg1 N1 131.39(6) . . ?
O2 Mg1 N2 120.02(5) . . ?
O2 Mg1 B1 31.42(5) . . ?
N1 Mg1 B1 113.37(6) . . ?
N2 Mg1 N1 92.86(6) . . ?
N2 Mg1 B1 150.55(6) . . ?
C30 O1 Mg1 129.73(10) . . ?
C43 O2 Mg1 145.25(10) . . ?
C43 O2 B1 108.00(12) . . ?
B1 O2 Mg1 105.84(9) . . ?
B1 O3 C44 107.96(13) . . ?
C2 N1 Mg1 120.14(11) . . ?
C2 N1 C6 120.56(14) . . ?
C6 N1 Mg1 118.76(11) . . ?
C4 N2 Mg1 118.89(11) . . ?
C4 N2 C18 119.05(14) . . ?
C18 N2 Mg1 121.68(10) . . ?
C30 N3 C31 118.25(14) . . ?
C30 N3 B1 120.55(14) . . ?
C31 N3 B1 120.83(13) . . ?
H1A C1 H1B 109.5 . . ?
H1A C1 H1C 109.5 . . ?
H1B C1 H1C 109.5 . . ?
C2 C1 H1A 109.5 . . ?
C2 C1 H1B 109.5 . . ?
C2 C1 H1C 109.5 . . ?
N1 C2 C1 120.94(16) . . ?
N1 C2 C3 123.87(15) . . ?
C3 C2 C1 115.18(16) . . ?
C2 C3 H3 115.2 . . ?
C4 C3 C2 129.61(15) . . ?
C4 C3 H3 115.2 . . ?
N2 C4 C3 123.86(15) . . ?
N2 C4 C5 120.04(16) . . ?
C3 C4 C5 116.10(15) . . ?
C4 C5 H5A 109.5 . . ?
C4 C5 H5B 109.5 . . ?
C4 C5 H5C 109.5 . . ?
H5A C5 H5B 109.5 . . ?
H5A C5 H5C 109.5 . . ?
H5B C5 H5C 109.5 . . ?
C7 C6 N1 117.49(17) . . ?
C11 C6 N1 120.30(16) . . ?
C11 C6 C7 121.99(18) . . ?
C6 C7 C12 120.70(18) . . ?
C8 C7 C6 117.6(2) . . ?
C8 C7 C12 121.7(2) . . ?
C7 C8 H8 119.4 . . ?
C9 C8 C7 121.1(2) . . ?
C9 C8 H8 119.4 . . ?
C8 C9 H9 119.7 . . ?
C8 C9 C10 120.6(2) . . ?
C10 C9 H9 119.7 . . ?
C9 C10 H10 119.4 . . ?
C9 C10 C11 121.2(2) . . ?
C11 C10 H10 119.4 . . ?
C6 C11 C15 123.15(17) . . ?
C10 C11 C6 117.5(2) . . ?
C10 C11 C15 119.3(2) . . ?
C7 C12 H12 107.2 . . ?
C7 C12 C13 114.5(2) . . ?
C7 C12 C14 112.29(17) . . ?
C13 C12 H12 107.2 . . ?
C14 C12 H12 107.2 . . ?
C14 C12 C13 108.17(19) . . ?
C12 C13 H13A 109.5 . . ?
C12 C13 H13B 109.5 . . ?
C12 C13 H13C 109.5 . . ?
H13A C13 H13B 109.5 . . ?
H13A C13 H13C 109.5 . . ?
H13B C13 H13C 109.5 . . ?
C12 C14 H14A 109.5 . . ?
C12 C14 H14B 109.5 . . ?
C12 C14 H14C 109.5 . . ?
H14A C14 H14B 109.5 . . ?
H14A C14 H14C 109.5 . . ?
H14B C14 H14C 109.5 . . ?
C11 C15 H15 108.0 . . ?
C11 C15 C16 112.36(18) . . ?
C11 C15 C17 111.69(18) . . ?
C16 C15 H15 108.0 . . ?
C16 C15 C17 108.64(18) . . ?
C17 C15 H15 108.0 . . ?
C15 C16 H16A 109.5 . . ?
C15 C16 H16B 109.5 . . ?
C15 C16 H16C 109.5 . . ?
H16A C16 H16B 109.5 . . ?
H16A C16 H16C 109.5 . . ?
H16B C16 H16C 109.5 . . ?
C15 C17 H17A 109.5 . . ?
C15 C17 H17B 109.5 . . ?
C15 C17 H17C 109.5 . . ?
H17A C17 H17B 109.5 . . ?
H17A C17 H17C 109.5 . . ?
H17B C17 H17C 109.5 . . ?
C19 C18 N2 118.70(15) . . ?
C23 C18 N2 120.39(15) . . ?
C23 C18 C19 120.80(16) . . ?
C18 C19 C24 120.98(16) . . ?
C20 C19 C18 118.29(17) . . ?
C20 C19 C24 120.73(16) . . ?
C19 C20 H20 119.2 . . ?
C21 C20 C19 121.61(17) . . ?
C21 C20 H20 119.2 . . ?
C20 C21 H21 120.3 . . ?
C20 C21 C22 119.39(18) . . ?
C22 C21 H21 120.3 . . ?
C21 C22 H22 119.3 . . ?
C21 C22 C23 121.38(19) . . ?
C23 C22 H22 119.3 . . ?
C18 C23 C27 122.19(16) . . ?
C22 C23 C18 118.49(17) . . ?
C22 C23 C27 119.31(17) . . ?
C19 C24 H24 105.2 . . ?
C19 C24 H24A 109.7 . . ?
C19 C24 C26A 99.5(4) . . ?
C25 C24 C19 112.6(4) . . ?
C25 C24 H24 105.2 . . ?
C26 C24 C19 117.9(2) . . ?
C26 C24 H24 105.2 . . ?
C26 C24 C25 109.7(4) . . ?
C25A C24 C19 121.2(8) . . ?
C25A C24 H24A 109.7 . . ?
C25A C24 C26A 106.1(9) . . ?
C26A C24 H24A 109.7 . . ?
C23 C27 H27 107.5 . . ?
C23 C27 C29 111.03(17) . . ?
C28 C27 C23 112.24(18) . . ?
C28 C27 H27 107.5 . . ?
C28 C27 C29 110.87(18) . . ?
C29 C27 H27 107.5 . . ?
C27 C28 H28A 109.5 . . ?
C27 C28 H28B 109.5 . . ?
C27 C28 H28C 109.5 . . ?
H28A C28 H28B 109.5 . . ?
H28A C28 H28C 109.5 . . ?
H28B C28 H28C 109.5 . . ?
C27 C29 H29A 109.5 . . ?
C27 C29 H29B 109.5 . . ?
C27 C29 H29C 109.5 . . ?
H29A C29 H29B 109.5 . . ?
H29A C29 H29C 109.5 . . ?
H29B C29 H29C 109.5 . . ?
O1 C30 N3 124.66(15) . . ?
O1 C30 H30 117.7 . . ?
N3 C30 H30 117.7 . . ?
C32 C31 N3 119.55(16) . . ?
C32 C31 C36 122.20(17) . . ?
C36 C31 N3 118.25(16) . . ?
C31 C32 C33 117.5(2) . . ?
C31 C32 C37 123.23(17) . . ?
C33 C32 C37 119.3(2) . . ?
C32 C33 H33 119.5 . . ?
C34 C33 C32 121.1(2) . . ?
C34 C33 H33 119.5 . . ?
C33 C34 H34 119.8 . . ?
C35 C34 C33 120.3(2) . . ?
C35 C34 H34 119.8 . . ?
C34 C35 H35 119.3 . . ?
C34 C35 C36 121.4(2) . . ?
C36 C35 H35 119.3 . . ?
C31 C36 C40 123.24(17) . . ?
C35 C36 C31 117.5(2) . . ?
C35 C36 C40 119.28(19) . . ?
C32 C37 H37 107.5 . . ?
C32 C37 C38 112.3(2) . . ?
C32 C37 C39 112.05(17) . . ?
C38 C37 H37 107.5 . . ?
C38 C37 C39 109.7(2) . . ?
C39 C37 H37 107.5 . . ?
C37 C38 H38A 109.5 . . ?
C37 C38 H38B 109.5 . . ?
C37 C38 H38C 109.5 . . ?
H38A C38 H38B 109.5 . . ?
H38A C38 H38C 109.5 . . ?
H38B C38 H38C 109.5 . . ?
C37 C39 H39A 109.5 . . ?
C37 C39 H39B 109.5 . . ?
C37 C39 H39C 109.5 . . ?
H39A C39 H39B 109.5 . . ?
H39A C39 H39C 109.5 . . ?
H39B C39 H39C 109.5 . . ?
C36 C40 H40 107.6 . . ?
C36 C40 C41 111.5(2) . . ?
C36 C40 C42 112.08(18) . . ?
C41 C40 H40 107.6 . . ?
C41 C40 C42 110.14(19) . . ?
C42 C40 H40 107.6 . . ?
C40 C41 H41A 109.5 . . ?
C40 C41 H41B 109.5 . . ?
C40 C41 H41C 109.5 . . ?
H41A C41 H41B 109.5 . . ?
H41A C41 H41C 109.5 . . ?
H41B C41 H41C 109.5 . . ?
C40 C42 H42A 109.5 . . ?
C40 C42 H42B 109.5 . . ?
C40 C42 H42C 109.5 . . ?
H42A C42 H42B 109.5 . . ?
H42A C42 H42C 109.5 . . ?
H42B C42 H42C 109.5 . . ?
O2 C43 C44 102.14(13) . . ?
O2 C43 C45 107.41(14) . . ?
O2 C43 C46 108.94(13) . . ?
C45 C43 C44 113.60(15) . . ?
C45 C43 C46 110.12(16) . . ?
C46 C43 C44 114.05(15) . . ?
O3 C44 C43 103.04(12) . . ?
O3 C44 C47 108.79(15) . . ?
O3 C44 C48 108.44(16) . . ?
C47 C44 C43 113.20(16) . . ?
C48 C44 C43 113.14(16) . . ?
C48 C44 C47 109.85(17) . . ?
C43 C45 H45A 109.5 . . ?
C43 C45 H45B 109.5 . . ?
C43 C45 H45C 109.5 . . ?
H45A C45 H45B 109.5 . . ?
H45A C45 H45C 109.5 . . ?
H45B C45 H45C 109.5 . . ?
C43 C46 H46A 109.5 . . ?
C43 C46 H46B 109.5 . . ?
C43 C46 H46C 109.5 . . ?
H46A C46 H46B 109.5 . . ?
H46A C46 H46C 109.5 . . ?
H46B C46 H46C 109.5 . . ?
C44 C47 H47A 109.5 . . ?
C44 C47 H47B 109.5 . . ?
C44 C47 H47C 109.5 . . ?
H47A C47 H47B 109.5 . . ?
H47A C47 H47C 109.5 . . ?
H47B C47 H47C 109.5 . . ?
C44 C48 H48A 109.5 . . ?
C44 C48 H48B 109.5 . . ?
C44 C48 H48C 109.5 . . ?
H48A C48 H48B 109.5 . . ?
H48A C48 H48C 109.5 . . ?
H48B C48 H48C 109.5 . . ?
Mg1 B1 H1 75.5(10) . . ?
O2 B1 Mg1 42.74(7) . . ?
O2 B1 N3 112.68(13) . . ?
O2 B1 H1 105.0(10) . . ?
O3 B1 Mg1 147.28(12) . . ?
O3 B1 O2 104.84(13) . . ?
O3 B1 N3 107.72(14) . . ?
O3 B1 H1 119.6(10) . . ?
N3 B1 Mg1 93.05(9) . . ?
N3 B1 H1 107.1(10) . . ?
C24 C25 H25A 109.5 . . ?
C24 C25 H25B 109.5 . . ?
C24 C25 H25C 109.5 . . ?
H25A C25 H25B 109.5 . . ?
H25A C25 H25C 109.5 . . ?
H25B C25 H25C 109.5 . . ?
C24 C26 H26A 109.5 . . ?
C24 C26 H26B 109.5 . . ?
C24 C26 H26C 109.5 . . ?
H26A C26 H26B 109.5 . . ?
H26A C26 H26C 109.5 . . ?
H26B C26 H26C 109.5 . . ?
C24 C25A H25D 109.5 . . ?
C24 C25A H25E 109.5 . . ?
C24 C25A H25F 109.5 . . ?
H25D C25A H25E 109.5 . . ?
H25D C25A H25F 109.5 . . ?
H25E C25A H25F 109.5 . . ?
C24 C26A H26D 109.5 . . ?
C24 C26A H26E 109.5 . . ?
C24 C26A H26F 109.5 . . ?
H26D C26A H26E 109.5 . . ?
H26D C26A H26F 109.5 . . ?
H26E C26A H26F 109.5 . . ?
C49 C54 C53 120.0 . . ?
C49 C54 C55 120.6(5) . . ?
C53 C54 C55 119.4(5) . . ?
C54 C49 H49 120.0 . . ?
C54 C49 C50 120.0 . . ?
C50 C49 H49 120.0 . . ?
C49 C50 H50 120.0 . . ?
C51 C50 C49 120.0 . . ?
C51 C50 H50 120.0 . . ?
C50 C51 H51 120.0 . . ?
C52 C51 C50 120.0 . . ?
C52 C51 H51 120.0 . . ?
C51 C52 H52 120.0 . . ?
C51 C52 C53 120.0 . . ?
C53 C52 H52 120.0 . . ?
C54 C53 H53 120.0 . . ?
C52 C53 C54 120.0 . . ?
C52 C53 H53 120.0 . . ?
C54 C55 H55A 109.5 . . ?
C54 C55 H55B 109.5 . . ?
C54 C55 H55C 109.5 . . ?
H55A C55 H55B 109.5 . . ?
H55A C55 H55C 109.5 . . ?
H55B C55 H55C 109.5 . . ?
C53A C54A C49A 120.0 . . ?
C53A C54A C55A 119.9(2) . . ?
C49A C54A C55A 119.9(2) . . ?
C54A C53A H53A 120.0 . . ?
C52A C53A C54A 120.0 . . ?
C52A C53A H53A 120.0 . . ?
C53A C52A H52A 120.0 . . ?
C53A C52A C51A 120.0 . . ?
C51A C52A H52A 120.0 . . ?
C52A C51A H51A 120.0 . . ?
C52A C51A C50A 120.0 . . ?
C50A C51A H51A 120.0 . . ?
C51A C50A H50A 120.0 . . ?
C49A C50A C51A 120.0 . . ?
C49A C50A H50A 120.0 . . ?
C54A C49A H49A 120.0 . . ?
C50A C49A C54A 120.0 . . ?
C50A C49A H49A 120.0 . . ?
C54A C55A H55E 109.5 . . ?
C54A C55A H55D 109.5 . . ?
C54A C55A H55F 109.5 . . ?
H55E C55A H55D 109.5 . . ?
H55E C55A H55F 109.5 . . ?
H55D C55A H55F 109.5 . . ?
C49B C54B C53B 120.0 . . ?
C49B C54B C55B 125.6(16) . . ?
C53B C54B C55B 114.2(16) . . ?
C54B C49B H49B 120.0 . . ?
C50B C49B C54B 120.0 . . ?
C50B C49B H49B 120.0 . . ?
C49B C50B H50B 120.0 . . ?
C49B C50B C51B 120.0 . . ?
C51B C50B H50B 120.0 . . ?
C50B C51B H51B 120.0 . . ?
C50B C51B C52B 120.0 . . ?
C52B C51B H51B 120.0 . . ?
C51B C52B H52B 120.0 . . ?
C53B C52B C51B 120.0 . . ?
C53B C52B H52B 120.0 . . ?
C54B C53B H53B 120.0 . . ?
C52B C53B C54B 120.0 . . ?
C52B C53B H53B 120.0 . . ?
C54B C55B H55G 109.5 . . ?
C54B C55B H55H 109.5 . . ?
C54B C55B H55I 109.5 . . ?
H55G C55B H55H 109.5 . . ?
H55G C55B H55I 109.5 . . ?
H55H C55B H55I 109.5 . . ?

loop_
_geom_torsion_atom_site_label_1
_geom_torsion_atom_site_label_2
_geom_torsion_atom_site_label_3
_geom_torsion_atom_site_label_4
_geom_torsion
_geom_torsion_site_symmetry_1
_geom_torsion_site_symmetry_2
_geom_torsion_site_symmetry_3
_geom_torsion_site_symmetry_4
_geom_torsion_publ_flag
Mg1 O1 C30 N3 4.5(2) . . . . ?
Mg1 O2 C43 C44 147.45(15) . . . . ?
Mg1 O2 C43 C45 -92.8(2) . . . . ?
Mg1 O2 C43 C46 26.5(3) . . . . ?
Mg1 O2 B1 O3 -174.67(10) . . . . ?
Mg1 O2 B1 N3 68.46(14) . . . . ?
Mg1 N1 C2 C1 171.87(13) . . . . ?
Mg1 N1 C2 C3 -9.6(2) . . . . ?
Mg1 N1 C6 C7 81.60(18) . . . . ?
Mg1 N1 C6 C11 -93.07(17) . . . . ?
Mg1 N2 C4 C3 21.7(2) . . . . ?
Mg1 N2 C4 C5 -158.27(13) . . . . ?
Mg1 N2 C18 C19 -100.02(16) . . . . ?
Mg1 N2 C18 C23 76.17(18) . . . . ?
O2 C43 C44 O3 34.09(16) . . . . ?
O2 C43 C44 C47 151.41(15) . . . . ?
O2 C43 C44 C48 -82.79(17) . . . . ?
N1 C2 C3 C4 -14.9(3) . . . . ?
N1 C6 C7 C8 -173.52(17) . . . . ?
N1 C6 C7 C12 6.4(3) . . . . ?
N1 C6 C11 C10 173.45(17) . . . . ?
N1 C6 C11 C15 -6.4(3) . . . . ?
N2 C18 C19 C20 175.33(15) . . . . ?
N2 C18 C19 C24 -4.4(2) . . . . ?
N2 C18 C23 C22 -174.41(18) . . . . ?
N2 C18 C23 C27 7.0(3) . . . . ?
N3 C31 C32 C33 -179.96(17) . . . . ?
N3 C31 C32 C37 0.1(3) . . . . ?
N3 C31 C36 C35 -178.37(17) . . . . ?
N3 C31 C36 C40 2.0(3) . . . . ?
C1 C2 C3 C4 163.64(18) . . . . ?
C2 N1 C6 C7 -106.81(19) . . . . ?
C2 N1 C6 C11 78.5(2) . . . . ?
C2 C3 C4 N2 7.9(3) . . . . ?
C2 C3 C4 C5 -172.13(18) . . . . ?
C4 N2 C18 C19 87.15(19) . . . . ?
C4 N2 C18 C23 -96.7(2) . . . . ?
C6 N1 C2 C1 0.4(2) . . . . ?
C6 N1 C2 C3 178.92(16) . . . . ?
C6 C7 C8 C9 -0.3(3) . . . . ?
C6 C7 C12 C13 -161.13(18) . . . . ?
C6 C7 C12 C14 75.0(2) . . . . ?
C6 C11 C15 C16 118.9(2) . . . . ?
C6 C11 C15 C17 -118.8(2) . . . . ?
C7 C6 C11 C10 -1.0(3) . . . . ?
C7 C6 C11 C15 179.18(18) . . . . ?
C7 C8 C9 C10 -0.4(4) . . . . ?
C8 C7 C12 C13 18.8(3) . . . . ?
C8 C7 C12 C14 -105.0(2) . . . . ?
C8 C9 C10 C11 0.5(4) . . . . ?
C9 C10 C11 C6 0.2(3) . . . . ?
C9 C10 C11 C15 -180.0(2) . . . . ?
C10 C11 C15 C16 -61.0(2) . . . . ?
C10 C11 C15 C17 61.4(3) . . . . ?
C11 C6 C7 C8 1.1(3) . . . . ?
C11 C6 C7 C12 -178.98(17) . . . . ?
C12 C7 C8 C9 179.7(2) . . . . ?
C18 N2 C4 C3 -165.25(16) . . . . ?
C18 N2 C4 C5 14.8(2) . . . . ?
C18 C19 C20 C21 -0.9(3) . . . . ?
C18 C19 C24 C25 148.4(4) . . . . ?
C18 C19 C24 C26 -82.4(3) . . . . ?
C18 C19 C24 C25A 135.1(8) . . . . ?
C18 C19 C24 C26A -109.4(5) . . . . ?
C18 C23 C27 C28 -117.0(2) . . . . ?
C18 C23 C27 C29 118.3(2) . . . . ?
C19 C18 C23 C22 1.7(3) . . . . ?
C19 C18 C23 C27 -176.91(17) . . . . ?
C19 C20 C21 C22 1.8(3) . . . . ?
C20 C19 C24 C25 -31.4(4) . . . . ?
C20 C19 C24 C26 97.8(3) . . . . ?
C20 C19 C24 C25A -44.6(8) . . . . ?
C20 C19 C24 C26A 70.8(5) . . . . ?
C20 C21 C22 C23 -0.9(4) . . . . ?
C21 C22 C23 C18 -0.8(3) . . . . ?
C21 C22 C23 C27 177.8(2) . . . . ?
C22 C23 C27 C28 64.4(3) . . . . ?
C22 C23 C27 C29 -60.3(3) . . . . ?
C23 C18 C19 C20 -0.8(3) . . . . ?
C23 C18 C19 C24 179.40(17) . . . . ?
C24 C19 C20 C21 178.81(19) . . . . ?
C30 N3 C31 C32 71.9(2) . . . . ?
C30 N3 C31 C36 -108.48(18) . . . . ?
C30 N3 B1 Mg1 -7.41(15) . . . . ?
C30 N3 B1 O2 -46.6(2) . . . . ?
C30 N3 B1 O3 -161.77(14) . . . . ?
C31 N3 C30 O1 177.84(15) . . . . ?
C31 N3 B1 Mg1 179.69(12) . . . . ?
C31 N3 B1 O2 140.48(15) . . . . ?
C31 N3 B1 O3 25.3(2) . . . . ?
C31 C32 C33 C34 -1.8(3) . . . . ?
C31 C32 C37 C38 126.6(2) . . . . ?
C31 C32 C37 C39 -109.4(2) . . . . ?
C31 C36 C40 C41 -109.0(2) . . . . ?
C31 C36 C40 C42 127.0(2) . . . . ?
C32 C31 C36 C35 1.2(3) . . . . ?
C32 C31 C36 C40 -178.40(18) . . . . ?
C32 C33 C34 C35 1.5(4) . . . . ?
C33 C32 C37 C38 -53.3(3) . . . . ?
C33 C32 C37 C39 70.6(3) . . . . ?
C33 C34 C35 C36 0.3(4) . . . . ?
C34 C35 C36 C31 -1.6(3) . . . . ?
C34 C35 C36 C40 178.0(2) . . . . ?
C35 C36 C40 C41 71.4(2) . . . . ?
C35 C36 C40 C42 -52.6(3) . . . . ?
C36 C31 C32 C33 0.5(3) . . . . ?
C36 C31 C32 C37 -179.51(18) . . . . ?
C37 C32 C33 C34 178.2(2) . . . . ?
C43 O2 B1 Mg1 171.97(15) . . . . ?
C43 O2 B1 O3 -2.70(17) . . . . ?
C43 O2 B1 N3 -119.58(15) . . . . ?
C44 O3 B1 Mg1 19.2(3) . . . . ?
C44 O3 B1 O2 25.87(17) . . . . ?
C44 O3 B1 N3 146.09(14) . . . . ?
C45 C43 C44 O3 -81.25(17) . . . . ?
C45 C43 C44 C47 36.1(2) . . . . ?
C45 C43 C44 C48 161.87(16) . . . . ?
C46 C43 C44 O3 151.45(15) . . . . ?
C46 C43 C44 C47 -91.24(19) . . . . ?
C46 C43 C44 C48 34.6(2) . . . . ?
B1 O2 C43 C44 -18.91(16) . . . . ?
B1 O2 C43 C45 100.87(16) . . . . ?
B1 O2 C43 C46 -139.87(15) . . . . ?
B1 O3 C44 C43 -37.75(18) . . . . ?
B1 O3 C44 C47 -158.13(16) . . . . ?
B1 O3 C44 C48 82.42(17) . . . . ?
B1 N3 C30 O1 4.8(2) . . . . ?
B1 N3 C31 C32 -115.01(18) . . . . ?
B1 N3 C31 C36 64.6(2) . . . . ?
C54 C49 C50 C51 0.0 . . . . ?
C49 C54 C53 C52 0.0 . . . . ?
C49 C50 C51 C52 0.0 . . . . ?
C50 C51 C52 C53 0.0 . . . . ?
C51 C52 C53 C54 0.0 . . . . ?
C53 C54 C49 C50 0.0 . . . . ?
C55 C54 C49 C50 179.5(7) . . . . ?
C55 C54 C53 C52 -179.5(7) . . . . ?
C54A C53A C52A C51A 0.0 . . . . ?
C53A C54A C49A C50A 0.0 . . . . ?
C53A C52A C51A C50A 0.0 . . . . ?
C52A C51A C50A C49A 0.0 . . . . ?
C51A C50A C49A C54A 0.0 . . . . ?
C49A C54A C53A C52A 0.0 . . . . ?
C55A C54A C53A C52A 174.4(12) . . . . ?
C55A C54A C49A C50A -174.4(12) . . . . ?
C54B C49B C50B C51B 0.0 . . . . ?
C49B C54B C53B C52B 0.0 . . . . ?
C49B C50B C51B C52B 0.0 . . . . ?
C50B C51B C52B C53B 0.0 . . . . ?
C51B C52B C53B C54B 0.0 . . . . ?
C53B C54B C49B C50B 0.0 . . . . ?
C55B C54B C49B C50B 174.0(19) . . . . ?
C55B C54B C53B C52B -174.6(17) . . . . ?

_shelx_res_file                  
;
TITL s16msh28Mat in P2(1)/c
REM P2(1)/c (#14 in standard setting)
rem EADP C54 C49 C50 C51 C52 C53 C55
CELL 1.54184 9.174884 19.056183 30.007837 90 93.281 90
ZERR 4 0.000145 0.000322 0.000554 0 0.0017 0
LATT 1
SYMM -X,0.5+Y,0.5-Z
SFAC C H B Mg N O
UNIT 220 320 4 4 12 12
SADI 0.005 C49A C55A C55A C53A
SADI 0.005 C26A C24 C26 C24 C25 C24 C25A C24
FLAT C49A C53A C54A C55A
ISOR 0.01 0.01 C54A C53A C52A C51A C50A C49A C55A
ISOR 0.01 0.01 C54B C49B C50B C51B C52B C53B C55B
ISOR 0.007 0.007 C26A

L.S. 20
PLAN  3
TEMP -100
GRID
MORE -1
BOND $H
CONF
fmap
ACTA
MERG 2
REM <olex2.extras>
REM <HklSrc "%.\\s16msh28.hkl">
REM </olex2.extras>

WGHT    0.057100    1.727200
FVAR       3.45471
MG1   4    0.329959    0.755834    0.393966    11.00000    0.01926    0.02049 =
         0.02723   -0.00037    0.00099   -0.00187
O1    6    0.437009    0.772100    0.340113    11.00000    0.02279    0.02996 =
         0.03245    0.00272    0.00387   -0.00095
O2    6    0.147136    0.738148    0.357838    11.00000    0.01969    0.03589 =
         0.03093    0.00806   -0.00147   -0.00831
O3    6   -0.007290    0.788158    0.302107    11.00000    0.02346    0.04108 =
         0.03451    0.01061    0.00207    0.00176
N1    5    0.388865    0.835129    0.437768    11.00000    0.02035    0.02730 =
         0.03608   -0.00683    0.00193   -0.00159
N2    5    0.414656    0.680294    0.435647    11.00000    0.02152    0.02466 =
         0.02876    0.00261    0.00218   -0.00172
N3    5    0.251769    0.796479    0.288727    11.00000    0.02611    0.02434 =
         0.02798    0.00406    0.00415   -0.00106
C1    1    0.559843    0.888244    0.494894    11.00000    0.03216    0.04317 =
         0.04571   -0.01405   -0.00319   -0.00674
AFIX 137
H1A   2    0.651574    0.905071    0.483525    11.00000   -1.50000
H1B   2    0.577144    0.872735    0.525884    11.00000   -1.50000
H1C   2    0.487944    0.926327    0.493590    11.00000   -1.50000
AFIX   0
C2    1    0.502330    0.827219    0.466526    11.00000    0.02191    0.03538 =
         0.03431   -0.00656    0.00405   -0.00643
C3    1    0.576018    0.763239    0.474075    11.00000    0.01948    0.04082 =
         0.03451   -0.00032   -0.00286   -0.00375
AFIX  43
H3    2    0.668748    0.766835    0.489692    11.00000   -1.20000
AFIX   0
C4    1    0.533134    0.695175    0.462024    11.00000    0.02107    0.03549 =
         0.02916    0.00411    0.00367    0.00019
C5    1    0.629552    0.636569    0.480652    11.00000    0.03183    0.04136 =
         0.04505    0.00740   -0.00728    0.00371
AFIX 137
H5A   2    0.568592    0.597286    0.489484    11.00000   -1.50000
H5B   2    0.688230    0.653634    0.506744    11.00000   -1.50000
H5C   2    0.694333    0.620797    0.457802    11.00000   -1.50000
AFIX   0
C6    1    0.317833    0.901989    0.432502    11.00000    0.02846    0.02906 =
         0.04461   -0.01506   -0.00381   -0.00038
C7    1    0.179865    0.909586    0.450268    11.00000    0.03003    0.04125 =
         0.05762   -0.02606   -0.00206    0.00102
C8    1    0.103825    0.972019    0.441212    11.00000    0.03832    0.05162 =
         0.08302   -0.03078   -0.00342    0.01482
AFIX  43
H8    2    0.010300    0.978494    0.452627    11.00000   -1.20000
AFIX   0
C9    1    0.162133    1.024254    0.416047    11.00000    0.06476    0.04275 =
         0.08530   -0.02072   -0.01394    0.02609
AFIX  43
H9    2    0.108274    1.066131    0.410129    11.00000   -1.20000
AFIX   0
C10   1    0.298038    1.016323    0.399354    11.00000    0.06292    0.02969 =
         0.06926   -0.00999   -0.00760    0.00750
AFIX  43
H10   2    0.336907    1.053092    0.382251    11.00000   -1.20000
AFIX   0
C11   1    0.379682    0.955198    0.407127    11.00000    0.04344    0.02632 =
         0.05108   -0.01035   -0.00603    0.00065
C12   1    0.117282    0.851688    0.478148    11.00000    0.02756    0.05227 =
         0.06763   -0.03148    0.01267   -0.00935
AFIX  13
H12   2    0.137770    0.806183    0.463133    11.00000   -1.20000
AFIX   0
C13   1   -0.048503    0.855946    0.482332    11.00000    0.03096    0.09187 =
         0.08718   -0.05209    0.01763   -0.01235
AFIX 137
H13A  2   -0.082839    0.812708    0.495971    11.00000   -1.50000
H13B  2   -0.097160    0.861698    0.452626    11.00000   -1.50000
H13C  2   -0.071318    0.896149    0.501071    11.00000   -1.50000
AFIX   0
C14   1    0.190409    0.848315    0.525105    11.00000    0.04167    0.06908 =
         0.06489   -0.01508    0.01427   -0.01747
AFIX 137
H14A  2    0.295189    0.839770    0.523181    11.00000   -1.50000
H14B  2    0.147216    0.810104    0.541782    11.00000   -1.50000
H14C  2    0.175754    0.892907    0.540490    11.00000   -1.50000
AFIX   0
C15   1    0.529335    0.948858    0.388023    11.00000    0.04494    0.02947 =
         0.05341   -0.00073    0.00301   -0.00654
AFIX  13
H15   2    0.570944    0.902076    0.396912    11.00000   -1.20000
AFIX   0
C16   1    0.521487    0.953053    0.337208    11.00000    0.06718    0.03629 =
         0.05713    0.00376    0.00371   -0.00791
AFIX 137
H16A  2    0.453866    0.917263    0.324893    11.00000   -1.50000
H16B  2    0.618753    0.944933    0.326323    11.00000   -1.50000
H16C  2    0.486797    0.999659    0.327744    11.00000   -1.50000
AFIX   0
C17   1    0.635035    1.005877    0.406698    11.00000    0.05546    0.05005 =
         0.07478   -0.00586    0.00394   -0.02075
AFIX 137
H17A  2    0.597497    1.052266    0.397831    11.00000   -1.50000
H17B  2    0.731252    0.998904    0.394805    11.00000   -1.50000
H17C  2    0.643602    1.002735    0.439340    11.00000   -1.50000
AFIX   0
C18   1    0.361009    0.609413    0.433911    11.00000    0.02441    0.02376 =
         0.03362    0.00686    0.00040   -0.00039
C19   1    0.262143    0.587922    0.465572    11.00000    0.02843    0.03414 =
         0.03067    0.00898   -0.00071   -0.00344
C20   1    0.202557    0.521000    0.461638    11.00000    0.03488    0.03671 =
         0.04358    0.01398    0.00540   -0.00738
AFIX  43
H20   2    0.136990    0.505576    0.482979    11.00000   -1.20000
AFIX   0
C21   1    0.236169    0.476605    0.427635    11.00000    0.04767    0.02526 =
         0.06559    0.00491    0.01167   -0.00886
AFIX  43
H21   2    0.192112    0.431565    0.425041    11.00000   -1.20000
AFIX   0
C22   1    0.334830    0.498111    0.397188    11.00000    0.05393    0.02733 =
         0.06571   -0.00585    0.02184   -0.00465
AFIX  43
H22   2    0.359042    0.467105    0.373949    11.00000   -1.20000
AFIX   0
C23   1    0.399341    0.564262    0.399914    11.00000    0.03566    0.02538 =
         0.05011    0.00094    0.01356   -0.00059
C24   1    0.221353    0.636477    0.502780    11.00000    0.05265    0.05793 =
         0.03642   -0.00617    0.01519   -0.02572
PART 1
AFIX  13
H24   2    0.221248    0.684621    0.489519    10.65000   -1.20000
AFIX  13
PART 0
PART 2
H24A  2    0.265969    0.683728    0.498591    10.35000   -1.20000
AFIX   0
PART 0
C27   1    0.511076    0.584341    0.366650    11.00000    0.04648    0.02833 =
         0.05566   -0.00613    0.02447   -0.00429
AFIX  13
H27   2    0.547600    0.632387    0.374728    11.00000   -1.20000
AFIX   0
C28   1    0.445131    0.587593    0.319288    11.00000    0.05279    0.04961 =
         0.05769    0.00309    0.02209   -0.00071
AFIX 137
H28A  2    0.406082    0.541402    0.310602    11.00000   -1.50000
H28B  2    0.520472    0.601205    0.299090    11.00000   -1.50000
H28C  2    0.366148    0.622276    0.317508    11.00000   -1.50000
AFIX   0
C29   1    0.641759    0.534733    0.369921    11.00000    0.04359    0.04970 =
         0.07667   -0.00907    0.02348   -0.00164
AFIX 137
H29A  2    0.684973    0.534841    0.400552    11.00000   -1.50000
H29B  2    0.714651    0.550365    0.349449    11.00000   -1.50000
H29C  2    0.609599    0.487126    0.361862    11.00000   -1.50000
AFIX   0
C30   1    0.389321    0.785870    0.300821    11.00000    0.02603    0.02408 =
         0.03226    0.00212    0.00764   -0.00285
AFIX  43
H30   2    0.458155    0.788745    0.278416    11.00000   -1.20000
AFIX   0
C31   1    0.214284    0.814314    0.242449    11.00000    0.02660    0.03842 =
         0.02943    0.00828    0.00462   -0.00333
C32   1    0.222841    0.762897    0.209472    11.00000    0.04133    0.04740 =
         0.03128    0.00323    0.00681   -0.01080
C33   1    0.185625    0.782654    0.165245    11.00000    0.05959    0.07224 =
         0.03150    0.00112    0.00901   -0.01160
AFIX  43
H33   2    0.193045    0.749271    0.141972    11.00000   -1.20000
AFIX   0
C34   1    0.138386    0.849833    0.154996    11.00000    0.06008    0.09023 =
         0.03141    0.02018    0.00351    0.00280
AFIX  43
H34   2    0.111518    0.861923    0.124928    11.00000   -1.20000
AFIX   0
C35   1    0.130058    0.899201    0.188009    11.00000    0.05216    0.06637 =
         0.04328    0.02515    0.00916    0.01391
AFIX  43
H35   2    0.096839    0.945120    0.180421    11.00000   -1.20000
AFIX   0
C36   1    0.169268    0.883476    0.232455    11.00000    0.03433    0.04617 =
         0.03885    0.01568    0.00841    0.00533
C37   1    0.269974    0.687716    0.219427    11.00000    0.07029    0.03693 =
         0.03774   -0.00494    0.01264   -0.01594
AFIX  13
H37   2    0.276868    0.681874    0.252598    11.00000   -1.20000
AFIX   0
C38   1    0.159128    0.634249    0.200362    11.00000    0.11747    0.06769 =
         0.06203   -0.01163    0.00868   -0.04957
AFIX 137
H38A  2    0.061455    0.646882    0.209296    11.00000   -1.50000
H38B  2    0.184891    0.587452    0.211838    11.00000   -1.50000
H38C  2    0.159919    0.634110    0.167718    11.00000   -1.50000
AFIX   0
C39   1    0.420611    0.671620    0.202486    11.00000    0.09450    0.03951 =
         0.06192   -0.00293    0.02828    0.00441
AFIX 137
H39A  2    0.448426    0.623410    0.210534    11.00000   -1.50000
H39B  2    0.492558    0.704312    0.216124    11.00000   -1.50000
H39C  2    0.417290    0.676834    0.169954    11.00000   -1.50000
AFIX   0
C40   1    0.162713    0.940577    0.267348    11.00000    0.05408    0.03598 =
         0.04879    0.01431    0.01168    0.01165
AFIX  13
H40   2    0.209810    0.921937    0.295808    11.00000   -1.20000
AFIX   0
C41   1    0.004764    0.959688    0.276204    11.00000    0.06599    0.05040 =
         0.08085    0.00947    0.01939    0.02483
AFIX 137
H41A  2   -0.044804    0.977368    0.248661    11.00000   -1.50000
H41B  2    0.004271    0.996007    0.299316    11.00000   -1.50000
H41C  2   -0.046205    0.917912    0.286298    11.00000   -1.50000
AFIX   0
C42   1    0.247144    1.006489    0.254650    11.00000    0.07944    0.04257 =
         0.06549    0.02233    0.00616    0.00140
AFIX 137
H42A  2    0.348649    0.993913    0.249889    11.00000   -1.50000
H42B  2    0.244795    1.041033    0.278793    11.00000   -1.50000
H42C  2    0.201886    1.026599    0.227164    11.00000   -1.50000
AFIX   0
C43   1    0.012452    0.697224    0.354178    11.00000    0.01996    0.03663 =
         0.03321    0.00544    0.00037   -0.00779
C44   1   -0.096581    0.749745    0.330924    11.00000    0.02154    0.04382 =
         0.03371    0.00651    0.00394   -0.00041
C45   1    0.041213    0.633123    0.326285    11.00000    0.03244    0.03745 =
         0.06037   -0.00308    0.00610   -0.00752
AFIX 137
H45A  2    0.064320    0.647793    0.296193    11.00000   -1.50000
H45B  2   -0.045790    0.603197    0.324472    11.00000   -1.50000
H45C  2    0.123744    0.606846    0.340116    11.00000   -1.50000
AFIX   0
C46   1   -0.027227    0.675318    0.400551    11.00000    0.02856    0.05648 =
         0.03979    0.01494    0.00170   -0.01180
AFIX 137
H46A  2    0.044936    0.641550    0.412836    11.00000   -1.50000
H46B  2   -0.124164    0.653555    0.398847    11.00000   -1.50000
H46C  2   -0.028088    0.716696    0.419927    11.00000   -1.50000
AFIX   0
C47   1   -0.218428    0.713913    0.302753    11.00000    0.02515    0.07367 =
         0.04740    0.01223   -0.00488   -0.00940
AFIX 137
H47A  2   -0.285103    0.749495    0.289680    11.00000   -1.50000
H47B  2   -0.272273    0.682262    0.321620    11.00000   -1.50000
H47C  2   -0.176263    0.686940    0.278843    11.00000   -1.50000
AFIX   0
C48   1   -0.161582    0.801046    0.363281    11.00000    0.03970    0.05553 =
         0.05797    0.00498    0.01875    0.01053
AFIX 137
H48A  2   -0.082964    0.822486    0.382129    11.00000   -1.50000
H48B  2   -0.228125    0.775921    0.382102    11.00000   -1.50000
H48C  2   -0.215476    0.837735    0.346430    11.00000   -1.50000
AFIX   0
B1    3    0.131803    0.798402    0.324913    11.00000    0.02567    0.02952 =
         0.02772    0.00354    0.00523   -0.00144
H1    2    0.152558    0.847655    0.345826    11.00000    0.03665
PART 1
C25   1    0.067001    0.624867    0.516370    10.65000    0.03690    0.05267 =
         0.03220   -0.00296    0.00660    0.00619
AFIX 137
H25A  2    0.001881    0.618627    0.489623    10.65000   -1.50000
H25B  2    0.035284    0.665636    0.533208    10.65000   -1.50000
H25C  2    0.063811    0.582812    0.535086    10.65000   -1.50000
AFIX   0
C26   1    0.322778    0.640720    0.543492    10.65000    0.03771    0.07286 =
         0.03398   -0.01291    0.00144   -0.02274
AFIX 137
H26A  2    0.329228    0.594657    0.557992    10.65000   -1.50000
H26B  2    0.285725    0.675237    0.564248    10.65000   -1.50000
H26C  2    0.419870    0.655048    0.534924    10.65000   -1.50000
AFIX   0

PART 0
PART 2
C25A  1    0.064913    0.644786    0.514672    10.35000    0.08873    0.04564 =
         0.04385   -0.00763   -0.00893    0.03929
AFIX 137
H25D  2    0.009371    0.668654    0.490261    10.35000   -1.50000
H25E  2    0.061331    0.672680    0.542024    10.35000   -1.50000
H25F  2    0.022306    0.598425    0.519462    10.35000   -1.50000
AFIX   0

C26A  1    0.300007    0.599191    0.542473    10.35000    0.06842    0.14419 =
         0.07892   -0.05107    0.00207   -0.00077
AFIX 137
H26D  2    0.251909    0.554259    0.547700    10.35000   -1.50000
H26E  2    0.296433    0.628652    0.569157    10.35000   -1.50000
H26F  2    0.402003    0.590806    0.535960    10.35000   -1.50000
AFIX  66

PART 0
PART 1
C54   1    0.326017    0.318612    0.326107    10.50000    0.04711    0.04018 =
         0.04976   -0.01890   -0.00706    0.01264
C49   1    0.421343    0.314258    0.363710    10.50000    0.04557    0.04436 =
         0.07931   -0.03190   -0.01850    0.01273
AFIX  43
H49   2    0.503040    0.344851    0.366845    10.50000   -1.20000
AFIX  65
C50   1    0.397134    0.265141    0.396725    10.50000    0.06525    0.06103 =
         0.06305   -0.01355   -0.02422    0.01490
AFIX  43
H50   2    0.462286    0.262166    0.422424    10.50000   -1.20000
AFIX  65
C51   1    0.277600    0.220378    0.392137    10.50000    0.07092    0.06530 =
         0.07353    0.00693   -0.01070    0.00253
AFIX  43
H51   2    0.261055    0.186809    0.414702    10.50000   -1.20000
AFIX  65
C52   1    0.182273    0.224731    0.354535    10.50000    0.06400    0.07857 =
         0.09128    0.00112   -0.01401   -0.01325
AFIX  43
H52   2    0.100576    0.194138    0.351400    10.50000   -1.20000
AFIX  65
C53   1    0.206480    0.273848    0.321519    10.50000    0.04489    0.08583 =
         0.04876   -0.02012   -0.01897    0.00724
AFIX  43
H53   2    0.141328    0.276823    0.295819    10.50000   -1.20000
AFIX   0
C55   1    0.350977    0.373681    0.289082    10.50000    0.09154    0.08210 =
         0.07699   -0.03717   -0.01282   -0.00129
AFIX 137
H55A  2    0.293300    0.415826    0.294420    10.50000   -1.50000
H55B  2    0.320624    0.353878    0.259870    10.50000   -1.50000
H55C  2    0.454739    0.386052    0.289617    10.50000   -1.50000
AFIX  66

PART 0
PART 2
C54A  1    0.335805    0.285483    0.362179    10.25000    0.07570    0.05674 =
         0.04991   -0.01540    0.01731   -0.00228
C53A  1    0.455995    0.326050    0.352622    10.25000    0.05405    0.05731 =
         0.05137   -0.01084   -0.00294    0.00959
AFIX  43
H53A  2    0.539221    0.327350    0.372951    10.25000   -1.20000
AFIX  65
C52A  1    0.454415    0.364715    0.313319    10.25000    0.07154    0.05304 =
         0.05139   -0.01492    0.00736    0.00673
AFIX  43
H52A  2    0.536560    0.392441    0.306787    10.25000   -1.20000
AFIX  65
C51A  1    0.332644    0.362814    0.283574    10.25000    0.05548    0.04122 =
         0.05125   -0.00503    0.01166    0.00759
AFIX  43
H51A  2    0.331564    0.389240    0.256713    10.25000   -1.20000
AFIX  65
C50A  1    0.212453    0.322247    0.293131    10.25000    0.05887    0.09179 =
         0.07846   -0.00449    0.00698   -0.00506
AFIX  43
H50A  2    0.129228    0.320948    0.272802    10.25000   -1.20000
AFIX  65
C49A  1    0.214031    0.283582    0.332433    10.25000    0.06135    0.07234 =
         0.05790   -0.01168   -0.01825    0.00736
AFIX  43
H49A  2    0.131886    0.255856    0.338965    10.25000   -1.20000
AFIX   0

C55A  1    0.342395    0.241517    0.400088    10.25000    0.08964    0.08481 =
         0.07500    0.00673   -0.00549   -0.00818
AFIX 137
H55E  2    0.243696    0.234198    0.410078    10.25000   -1.50000
H55D  2    0.403171    0.263610    0.424076    10.25000   -1.50000
H55F  2    0.384893    0.196212    0.392434    10.25000   -1.50000
AFIX  66

PART 0
PART 3
C54B  1    0.270664    0.277331    0.351829    10.25000    0.09268    0.12090 =
         0.12119   -0.01181    0.00479    0.02305
C49B  1    0.202233    0.298912    0.311625    10.25000    0.09827    0.10559 =
         0.10940    0.01469    0.01992   -0.00182
AFIX  43
H49B  2    0.107706    0.281783    0.302803    10.25000   -1.20000
AFIX  65
C50B  1    0.272109    0.345554    0.284328    10.25000    0.05768    0.07808 =
         0.07153   -0.00522    0.00396   -0.00958
AFIX  43
H50B  2    0.225338    0.360304    0.256851    10.25000   -1.20000
AFIX  65
C51B  1    0.410416    0.370616    0.297235    10.25000    0.05536    0.05103 =
         0.05392   -0.02120    0.00179   -0.00571
AFIX  43
H51B  2    0.458172    0.402494    0.278579    10.25000   -1.20000
AFIX  65
C52B  1    0.478849    0.349036    0.337439    10.25000    0.09163    0.07730 =
         0.08662   -0.01140   -0.00607    0.02460
AFIX  43
H52B  2    0.573376    0.366165    0.346260    10.25000   -1.20000
AFIX  65
C53B  1    0.408975    0.302394    0.364736    10.25000    0.08392    0.06704 =
         0.08008   -0.01720    0.00871   -0.01741
AFIX  43
H53B  2    0.455746    0.287645    0.392213    10.25000   -1.20000
AFIX   0

C55B  1    0.200029    0.230843    0.387852    10.25000    0.14557    0.14429 =
         0.15851    0.00332    0.00730    0.00226
AFIX 137
H55G  2    0.269474    0.224968    0.413629    10.25000   -1.50000
H55H  2    0.175067    0.184767    0.375073    10.25000   -1.50000
H55I  2    0.111354    0.253708    0.397393    10.25000   -1.50000
AFIX   0
HKLF 4

REM  s16msh28Mat in P2(1)/c
REM R1 =  0.0472 for    7736 Fo > 4sig(Fo)  and  0.0623 for all    9773 data
REM    703 parameters refined using     98 restraints

END

WGHT      0.0571      1.7274

REM Highest difference peak  0.563,  deepest hole -0.477,  1-sigma level  0.038
Q1    1   0.3081  0.5742  0.5517  11.00000  0.05    0.56
Q2    1   0.7163  1.0025  0.3712  11.00000  0.05    0.25
Q3    1   0.4362  0.9465  0.3884  11.00000  0.05    0.21
;
_shelx_res_checksum              33334
####################################################################### 
# 
# This file contains crystal structure data downloaded from the 
# Cambridge Structural Database (CSD) hosted by the Cambridge 
# Crystallographic Data Centre (CCDC).
# 
# Full information about CCDC data access policies and citation 
# guidelines are available at http://www.ccdc.cam.ac.uk/access/V1 
# 
# Audit and citation data items may have been added by the CCDC. 
# Please retain this information to preserve the provenance of 
# this file and to allow appropriate attribution of the data. 
# 
#######################################################################

data_s16msh31
_database_code_depnum_ccdc_archive 'CCDC 1504016'
_audit_update_record             
;
2016-09-12 deposited with the CCDC.
2017-03-01 downloaded from the CCDC.
;
_audit_creation_date             2016-05-19
_audit_creation_method           
;
Olex2 1.2
(compiled 2016.02.19 svn.r3266 for OlexSys, GUI svn.r5155)
;
_shelxl_version_number           2014-3
_chemical_name_common            ?
_chemical_name_systematic        
;
 ?
;
_chemical_formula_moiety         'C42 H59 Mg N3 O'
_chemical_formula_sum            'C42 H59 Mg N3 O'
_chemical_formula_weight         646.23
_chemical_melting_point          ?

loop_
_atom_type_symbol
_atom_type_description
_atom_type_scat_dispersion_real
_atom_type_scat_dispersion_imag
_atom_type_scat_source
C C 0.0181 0.0091 'International Tables Vol C Tables 4.2.6.8 and 6.1.1.4'
H H 0.0000 0.0000 'International Tables Vol C Tables 4.2.6.8 and 6.1.1.4'
Mg Mg 0.1719 0.1771 'International Tables Vol C Tables 4.2.6.8 and 6.1.1.4'
N N 0.0311 0.0180 'International Tables Vol C Tables 4.2.6.8 and 6.1.1.4'
O O 0.0492 0.0322 'International Tables Vol C Tables 4.2.6.8 and 6.1.1.4'

_shelx_space_group_comment       
;
The symmetry employed for this shelxl refinement is uniquely defined
by the following loop, which should always be used as a source of
symmetry information in preference to the above space-group names.
They are only intended as comments.
;
_space_group_crystal_system      monoclinic
_space_group_IT_number           14
_space_group_name_H-M_alt        'P 1 21/n 1'
_space_group_name_Hall           '-P 2yn'
loop_
_space_group_symop_operation_xyz
'x, y, z'
'-x+1/2, y+1/2, -z+1/2'
'-x, -y, -z'
'x-1/2, -y-1/2, z-1/2'

_cell_length_a                   11.59209(14)
_cell_length_b                   26.2784(3)
_cell_length_c                   12.80407(16)
_cell_angle_alpha                90
_cell_angle_beta                 91.4753(11)
_cell_angle_gamma                90
_cell_volume                     3899.10(8)
_cell_formula_units_Z            4
_cell_measurement_reflns_used    11041
_cell_measurement_temperature    150.01(10)
_cell_measurement_theta_max      69.6680
_cell_measurement_theta_min      3.8330
_shelx_estimated_absorpt_T_max   ?
_shelx_estimated_absorpt_T_min   ?
_exptl_absorpt_coefficient_mu    0.641
_exptl_absorpt_correction_T_max  0.990
_exptl_absorpt_correction_T_min  0.984
_exptl_absorpt_correction_type   gaussian
_exptl_absorpt_process_details   
;
CrysAlisPro 1.171.38.43 (Rigaku Oxford Diffraction, 2015)
Numerical absorption correction based on gaussian integration over
			a multifaceted crystal model
Empirical absorption correction using spherical harmonics,
 implemented in SCALE3 ABSPACK scaling algorithm.

Empirical correction (ABSPACK) includes:
- Absorption correction using spherical harmonics
- Frame scaling
;
_exptl_crystal_colour            colorless
_exptl_crystal_density_diffrn    1.101
_exptl_crystal_density_meas      ?
_exptl_crystal_density_method    ?
_exptl_crystal_description       block
_exptl_crystal_F_000             1408
_exptl_crystal_size_max          0.133
_exptl_crystal_size_mid          0.091
_exptl_crystal_size_min          0.076
_exptl_special_details           
;
 ?
;
_exptl_transmission_factor_max   ?
_exptl_transmission_factor_min   ?
_diffrn_reflns_av_R_equivalents  0.0259
_diffrn_reflns_av_unetI/netI     0.0257
_diffrn_reflns_Laue_measured_fraction_full 0.999
_diffrn_reflns_Laue_measured_fraction_max 0.988
_diffrn_reflns_limit_h_max       13
_diffrn_reflns_limit_h_min       -9
_diffrn_reflns_limit_k_max       31
_diffrn_reflns_limit_k_min       -31
_diffrn_reflns_limit_l_max       15
_diffrn_reflns_limit_l_min       -14
_diffrn_reflns_number            23319
_diffrn_reflns_point_group_measured_fraction_full 0.999
_diffrn_reflns_point_group_measured_fraction_max 0.988
_diffrn_reflns_theta_full        67.684
_diffrn_reflns_theta_max         69.807
_diffrn_reflns_theta_min         3.364
_diffrn_ambient_environment      N~2~
_diffrn_ambient_temperature      150.01(10)
_diffrn_detector                 'CCD plate'
_diffrn_detector_area_resol_mean 8.1150
_diffrn_detector_type            EosS2
_diffrn_measured_fraction_theta_full 0.999
_diffrn_measured_fraction_theta_max 0.988
_diffrn_measurement_device       'four-circle diffractometer'
_diffrn_measurement_device_type  'SuperNova, Dual, Cu at zero, EosS2'
_diffrn_measurement_method       '\w scans'
_diffrn_radiation_monochromator  mirror
_diffrn_radiation_probe          x-ray
_diffrn_radiation_type           CuK\a
_diffrn_radiation_wavelength     1.54184
_diffrn_source                   'micro-focus sealed X-ray tube'
_diffrn_source_type              'SuperNova (Cu) X-ray Source'
_reflns_Friedel_coverage         0.000
_reflns_Friedel_fraction_full    .
_reflns_Friedel_fraction_max     .
_reflns_number_gt                6071
_reflns_number_total             7278
_reflns_special_details          
;
 Reflections were merged by SHELXL according to the crystal
 class for the calculation of statistics and refinement.
 
 _reflns_Friedel_fraction is defined as the number of unique
 Friedel pairs measured divided by the number that would be
 possible theoretically, ignoring centric projections and
 systematic absences.
;
_reflns_threshold_expression     'I > 2\s(I)'
_computing_cell_refinement       'CrysAlisPro 1.171.38.43 (Rigaku OD, 2015)'
_computing_data_collection       'CrysAlisPro 1.171.38.43 (Rigaku OD, 2015)'
_computing_data_reduction        'CrysAlisPro 1.171.38.43 (Rigaku OD, 2015)'
_computing_molecular_graphics    'Olex2 (Dolomanov et al., 2009)'
_computing_publication_material  'Olex2 (Dolomanov et al., 2009)'
_computing_structure_refinement  'ShelXL (Sheldrick, 2015)'
_computing_structure_solution    'ShelXS (Sheldrick, 2008)'
_refine_diff_density_max         0.264
_refine_diff_density_min         -0.236
_refine_diff_density_rms         0.032
_refine_ls_extinction_coef       .
_refine_ls_extinction_method     none
_refine_ls_goodness_of_fit_ref   1.017
_refine_ls_hydrogen_treatment    constr
_refine_ls_matrix_type           full
_refine_ls_number_parameters     438
_refine_ls_number_reflns         7278
_refine_ls_number_restraints     0
_refine_ls_R_factor_all          0.0473
_refine_ls_R_factor_gt           0.0367
_refine_ls_restrained_S_all      1.017
_refine_ls_shift/su_max          0.000
_refine_ls_shift/su_mean         0.000
_refine_ls_structure_factor_coef Fsqd
_refine_ls_weighting_details     
'w=1/[\s^2^(Fo^2^)+(0.0435P)^2^+0.9787P] where P=(Fo^2^+2Fc^2^)/3'
_refine_ls_weighting_scheme      calc
_refine_ls_wR_factor_gt          0.0894
_refine_ls_wR_factor_ref         0.0952
_refine_special_details          
;
 ?
;
_atom_sites_solution_hydrogens   geom
_atom_sites_solution_primary     direct
_atom_sites_solution_secondary   ?
loop_
_atom_site_label
_atom_site_type_symbol
_atom_site_fract_x
_atom_site_fract_y
_atom_site_fract_z
_atom_site_U_iso_or_equiv
_atom_site_adp_type
_atom_site_occupancy
_atom_site_site_symmetry_order
_atom_site_calc_flag
_atom_site_refinement_flags_posn
_atom_site_refinement_flags_adp
_atom_site_refinement_flags_occupancy
_atom_site_disorder_assembly
_atom_site_disorder_group
Mg1 Mg 0.26993(3) 0.16463(2) 0.25388(3) 0.02205(10) Uani 1 1 d . . . . .
O1 O 0.17510(8) 0.20113(4) 0.35988(7) 0.0313(2) Uani 1 1 d . . . . .
N1 N 0.38167(9) 0.10893(4) 0.29579(8) 0.0235(2) Uani 1 1 d . . . . .
N2 N 0.38041(9) 0.20104(4) 0.16055(8) 0.0235(2) Uani 1 1 d . . . . .
N3 N 0.09111(9) 0.15887(4) 0.22683(9) 0.0254(2) Uani 1 1 d . . . . .
C1 C 0.57624(13) 0.07355(6) 0.32538(14) 0.0415(4) Uani 1 1 d . . . . .
H1A H 0.5672 0.0706 0.4010 0.062 Uiso 1 1 calc GR . . . .
H1B H 0.6559 0.0833 0.3108 0.062 Uiso 1 1 calc GR . . . .
H1C H 0.5586 0.0408 0.2922 0.062 Uiso 1 1 calc GR . . . .
C2 C 0.49452(11) 0.11371(5) 0.28233(10) 0.0265(3) Uani 1 1 d . . . . .
C3 C 0.54530(11) 0.15424(5) 0.22917(11) 0.0283(3) Uani 1 1 d . . . . .
H3 H 0.6271 0.1555 0.2344 0.034 Uiso 1 1 calc R . . . .
C4 C 0.49359(11) 0.19333(5) 0.16929(11) 0.0275(3) Uani 1 1 d . . . . .
C5 C 0.57544(13) 0.22769(6) 0.11195(14) 0.0443(4) Uani 1 1 d . . . . .
H5A H 0.5573 0.2263 0.0368 0.066 Uiso 1 1 calc GR . . . .
H5B H 0.6550 0.2163 0.1250 0.066 Uiso 1 1 calc GR . . . .
H5C H 0.5670 0.2627 0.1369 0.066 Uiso 1 1 calc GR . . . .
C6 C 0.33720(11) 0.06215(4) 0.33725(10) 0.0248(3) Uani 1 1 d . . . . .
C7 C 0.31378(12) 0.02143(5) 0.26859(10) 0.0285(3) Uani 1 1 d . . . . .
C8 C 0.26135(13) -0.02199(5) 0.30747(12) 0.0349(3) Uani 1 1 d . . . . .
H8 H 0.2449 -0.0497 0.2618 0.042 Uiso 1 1 calc R . . . .
C9 C 0.23281(14) -0.02558(5) 0.41117(12) 0.0385(3) Uani 1 1 d . . . . .
H9 H 0.1961 -0.0553 0.4362 0.046 Uiso 1 1 calc R . . . .
C10 C 0.25784(14) 0.01418(5) 0.47827(11) 0.0372(3) Uani 1 1 d . . . . .
H10 H 0.2388 0.0113 0.5498 0.045 Uiso 1 1 calc R . . . .
C11 C 0.31047(12) 0.05850(5) 0.44342(11) 0.0298(3) Uani 1 1 d . . . . .
C12 C 0.34290(14) 0.02332(5) 0.15343(11) 0.0359(3) Uani 1 1 d . . . . .
H12 H 0.3892 0.0548 0.1413 0.043 Uiso 1 1 calc R . . . .
C13 C 0.23426(17) 0.02592(7) 0.08408(13) 0.0525(4) Uani 1 1 d . . . . .
H13A H 0.2558 0.0269 0.0106 0.079 Uiso 1 1 calc GR . . . .
H13B H 0.1906 0.0567 0.1008 0.079 Uiso 1 1 calc GR . . . .
H13C H 0.1865 -0.0042 0.0963 0.079 Uiso 1 1 calc GR . . . .
C14 C 0.41620(17) -0.02264(7) 0.12374(15) 0.0527(4) Uani 1 1 d . . . . .
H14A H 0.3738 -0.0540 0.1380 0.079 Uiso 1 1 calc GR . . . .
H14B H 0.4886 -0.0223 0.1650 0.079 Uiso 1 1 calc GR . . . .
H14C H 0.4332 -0.0210 0.0492 0.079 Uiso 1 1 calc GR . . . .
C15 C 0.33926(14) 0.10028(5) 0.52230(11) 0.0352(3) Uani 1 1 d . . . . .
H15 H 0.3762 0.1290 0.4844 0.042 Uiso 1 1 calc R . . . .
C16 C 0.23105(16) 0.12056(6) 0.57307(13) 0.0462(4) Uani 1 1 d . . . . .
H16A H 0.1784 0.1344 0.5191 0.069 Uiso 1 1 calc GR . . . .
H16B H 0.2524 0.1475 0.6229 0.069 Uiso 1 1 calc GR . . . .
H16C H 0.1927 0.0928 0.6098 0.069 Uiso 1 1 calc GR . . . .
C17 C 0.42574(18) 0.08065(7) 0.60565(14) 0.0562(5) Uani 1 1 d . . . . .
H17A H 0.4478 0.1085 0.6529 0.084 Uiso 1 1 calc GR . . . .
H17B H 0.4945 0.0676 0.5717 0.084 Uiso 1 1 calc GR . . . .
H17C H 0.3901 0.0533 0.6456 0.084 Uiso 1 1 calc GR . . . .
C18 C 0.33922(11) 0.23551(5) 0.08071(10) 0.0261(3) Uani 1 1 d . . . . .
C19 C 0.32350(12) 0.28743(5) 0.10244(12) 0.0326(3) Uani 1 1 d . . . . .
C20 C 0.28859(14) 0.31912(6) 0.02020(13) 0.0421(4) Uani 1 1 d . . . . .
H20 H 0.2782 0.3544 0.0332 0.050 Uiso 1 1 calc R . . . .
C21 C 0.26881(14) 0.30071(6) -0.07895(13) 0.0435(4) Uani 1 1 d . . . . .
H21 H 0.2487 0.3234 -0.1343 0.052 Uiso 1 1 calc R . . . .
C22 C 0.27820(13) 0.24917(6) -0.09809(12) 0.0383(3) Uani 1 1 d . . . . .
H22 H 0.2614 0.2364 -0.1662 0.046 Uiso 1 1 calc R . . . .
C23 C 0.31192(12) 0.21559(5) -0.01883(11) 0.0305(3) Uani 1 1 d . . . . .
C24 C 0.34101(15) 0.30951(5) 0.21105(13) 0.0427(4) Uani 1 1 d . . . . .
H24 H 0.3695 0.2816 0.2580 0.051 Uiso 1 1 calc R . . . .
C25 C 0.43086(16) 0.35226(6) 0.21511(17) 0.0575(5) Uani 1 1 d . . . . .
H25A H 0.5041 0.3396 0.1888 0.086 Uiso 1 1 calc GR . . . .
H25B H 0.4422 0.3638 0.2874 0.086 Uiso 1 1 calc GR . . . .
H25C H 0.4037 0.3808 0.1717 0.086 Uiso 1 1 calc GR . . . .
C26 C 0.22675(17) 0.32847(6) 0.25293(14) 0.0501(4) Uani 1 1 d . . . . .
H26A H 0.1937 0.3540 0.2051 0.075 Uiso 1 1 calc GR . . . .
H26B H 0.2400 0.3437 0.3220 0.075 Uiso 1 1 calc GR . . . .
H26C H 0.1731 0.2998 0.2585 0.075 Uiso 1 1 calc GR . . . .
C27 C 0.31893(15) 0.15884(6) -0.04130(11) 0.0413(4) Uani 1 1 d . . . . .
H27 H 0.3229 0.1410 0.0276 0.050 Uiso 1 1 calc R . . . .
C28 C 0.2123(2) 0.13909(7) -0.10018(18) 0.0666(6) Uani 1 1 d . . . . .
H28A H 0.1433 0.1472 -0.0608 0.100 Uiso 1 1 calc GR . . . .
H28B H 0.2183 0.1021 -0.1085 0.100 Uiso 1 1 calc GR . . . .
H28C H 0.2067 0.1552 -0.1692 0.100 Uiso 1 1 calc GR . . . .
C29 C 0.4277(2) 0.14541(10) -0.0983(2) 0.0891(8) Uani 1 1 d . . . . .
H29A H 0.4256 0.1615 -0.1674 0.134 Uiso 1 1 calc GR . . . .
H29B H 0.4327 0.1084 -0.1063 0.134 Uiso 1 1 calc GR . . . .
H29C H 0.4952 0.1577 -0.0581 0.134 Uiso 1 1 calc GR . . . .
C30 C 0.08328(12) 0.18649(5) 0.31089(11) 0.0286(3) Uani 1 1 d . . . . .
H30 H 0.0097 0.1957 0.3357 0.034 Uiso 1 1 calc R . . . .
C31 C -0.01140(11) 0.14414(5) 0.16963(10) 0.0276(3) Uani 1 1 d . . . . .
C32 C -0.06118(12) 0.09615(5) 0.18767(12) 0.0330(3) Uani 1 1 d . . . . .
C33 C -0.16030(14) 0.08309(6) 0.12956(14) 0.0434(4) Uani 1 1 d . . . . .
H33 H -0.1955 0.0510 0.1407 0.052 Uiso 1 1 calc R . . . .
C34 C -0.20824(14) 0.11581(7) 0.05635(14) 0.0483(4) Uani 1 1 d . . . . .
H34 H -0.2764 0.1063 0.0185 0.058 Uiso 1 1 calc R . . . .
C35 C -0.15750(13) 0.16222(6) 0.03795(13) 0.0411(3) Uani 1 1 d . . . . .
H35 H -0.1908 0.1843 -0.0133 0.049 Uiso 1 1 calc R . . . .
C36 C -0.05836(11) 0.17732(5) 0.09307(11) 0.0308(3) Uani 1 1 d . . . . .
C37 C -0.01023(13) 0.06026(5) 0.26970(13) 0.0385(3) Uani 1 1 d . . . . .
H37 H 0.0755 0.0644 0.2699 0.046 Uiso 1 1 calc R . . . .
C38 C -0.05094(15) 0.07374(7) 0.37878(14) 0.0464(4) Uani 1 1 d . . . . .
H38A H -0.0264 0.1084 0.3966 0.070 Uiso 1 1 calc GR . . . .
H38B H -0.0173 0.0498 0.4298 0.070 Uiso 1 1 calc GR . . . .
H38C H -0.1353 0.0716 0.3800 0.070 Uiso 1 1 calc GR . . . .
C39 C -0.03748(17) 0.00411(6) 0.24732(19) 0.0596(5) Uani 1 1 d . . . . .
H39A H 0.0051 -0.0174 0.2976 0.089 Uiso 1 1 calc GR . . . .
H39B H -0.0144 -0.0044 0.1763 0.089 Uiso 1 1 calc GR . . . .
H39C H -0.1205 -0.0017 0.2537 0.089 Uiso 1 1 calc GR . . . .
C40 C -0.00581(12) 0.22916(6) 0.07237(11) 0.0340(3) Uani 1 1 d . . . . .
H40 H 0.0789 0.2269 0.0887 0.041 Uiso 1 1 calc R . . . .
C41 C -0.02120(15) 0.24717(7) -0.04095(13) 0.0476(4) Uani 1 1 d . . . . .
H41A H 0.0065 0.2207 -0.0882 0.071 Uiso 1 1 calc GR . . . .
H41B H 0.0232 0.2785 -0.0509 0.071 Uiso 1 1 calc GR . . . .
H41C H -0.1031 0.2538 -0.0563 0.071 Uiso 1 1 calc GR . . . .
C42 C -0.05648(15) 0.26915(6) 0.14412(14) 0.0462(4) Uani 1 1 d . . . . .
H42A H -0.1398 0.2718 0.1302 0.069 Uiso 1 1 calc GR . . . .
H42B H -0.0200 0.3021 0.1312 0.069 Uiso 1 1 calc GR . . . .
H42C H -0.0423 0.2592 0.2171 0.069 Uiso 1 1 calc GR . . . .

loop_
_atom_site_aniso_label
_atom_site_aniso_U_11
_atom_site_aniso_U_22
_atom_site_aniso_U_33
_atom_site_aniso_U_23
_atom_site_aniso_U_13
_atom_site_aniso_U_12
Mg1 0.0220(2) 0.01807(19) 0.0261(2) 0.00379(15) 0.00129(15) 0.00091(15)
O1 0.0319(5) 0.0323(5) 0.0299(5) -0.0040(4) 0.0013(4) 0.0000(4)
N1 0.0265(6) 0.0178(5) 0.0262(5) 0.0031(4) -0.0008(4) 0.0002(4)
N2 0.0224(5) 0.0203(5) 0.0278(5) 0.0059(4) -0.0005(4) 0.0011(4)
N3 0.0225(5) 0.0238(5) 0.0299(6) 0.0011(4) 0.0028(4) 0.0010(4)
C1 0.0319(8) 0.0336(8) 0.0587(10) 0.0159(7) -0.0062(7) 0.0053(6)
C2 0.0271(7) 0.0221(6) 0.0302(6) 0.0022(5) -0.0051(5) 0.0025(5)
C3 0.0197(6) 0.0274(6) 0.0377(7) 0.0054(5) -0.0033(5) -0.0005(5)
C4 0.0242(7) 0.0244(6) 0.0337(7) 0.0046(5) 0.0005(5) -0.0015(5)
C5 0.0261(8) 0.0427(9) 0.0643(11) 0.0235(8) 0.0058(7) -0.0008(6)
C6 0.0276(7) 0.0173(5) 0.0294(6) 0.0042(5) -0.0006(5) 0.0023(5)
C7 0.0337(7) 0.0212(6) 0.0309(7) 0.0005(5) 0.0030(5) 0.0017(5)
C8 0.0481(9) 0.0187(6) 0.0381(8) -0.0031(5) 0.0038(6) -0.0029(6)
C9 0.0556(10) 0.0207(6) 0.0394(8) 0.0055(6) 0.0071(7) -0.0080(6)
C10 0.0566(10) 0.0261(7) 0.0292(7) 0.0052(6) 0.0055(6) -0.0051(6)
C11 0.0400(8) 0.0204(6) 0.0289(7) 0.0022(5) -0.0015(5) 0.0007(5)
C12 0.0504(9) 0.0262(7) 0.0315(7) -0.0031(5) 0.0088(6) -0.0049(6)
C13 0.0671(12) 0.0579(11) 0.0325(8) -0.0005(7) 0.0005(8) 0.0010(9)
C14 0.0629(11) 0.0453(9) 0.0511(10) -0.0107(8) 0.0210(8) 0.0037(8)
C15 0.0546(9) 0.0236(6) 0.0273(7) 0.0010(5) -0.0011(6) -0.0041(6)
C16 0.0686(12) 0.0342(8) 0.0361(8) -0.0046(6) 0.0086(7) -0.0019(7)
C17 0.0782(13) 0.0440(9) 0.0453(10) -0.0057(8) -0.0213(9) 0.0007(9)
C18 0.0215(6) 0.0263(6) 0.0306(7) 0.0102(5) 0.0028(5) 0.0007(5)
C19 0.0324(7) 0.0240(6) 0.0410(8) 0.0082(6) -0.0063(6) -0.0021(5)
C20 0.0483(9) 0.0261(7) 0.0512(9) 0.0127(6) -0.0108(7) 0.0005(6)
C21 0.0476(9) 0.0390(8) 0.0437(9) 0.0214(7) -0.0068(7) 0.0024(7)
C22 0.0410(8) 0.0456(8) 0.0282(7) 0.0096(6) 0.0016(6) 0.0053(6)
C23 0.0304(7) 0.0336(7) 0.0279(7) 0.0065(5) 0.0064(5) 0.0061(5)
C24 0.0582(10) 0.0207(6) 0.0480(9) 0.0047(6) -0.0195(8) 0.0009(6)
C25 0.0556(11) 0.0316(8) 0.0837(14) -0.0028(8) -0.0271(10) -0.0020(7)
C26 0.0688(12) 0.0348(8) 0.0463(9) -0.0043(7) -0.0048(8) -0.0019(8)
C27 0.0609(10) 0.0364(8) 0.0265(7) 0.0016(6) -0.0002(7) 0.0145(7)
C28 0.0882(16) 0.0425(10) 0.0681(13) -0.0131(9) -0.0171(11) 0.0076(10)
C29 0.0877(17) 0.0686(14) 0.112(2) -0.0175(14) 0.0302(15) 0.0348(13)
C30 0.0267(7) 0.0283(6) 0.0311(7) 0.0010(5) 0.0060(5) 0.0022(5)
C31 0.0217(6) 0.0300(6) 0.0313(7) -0.0061(5) 0.0053(5) 0.0014(5)
C32 0.0279(7) 0.0300(7) 0.0415(8) -0.0064(6) 0.0079(6) -0.0007(5)
C33 0.0358(8) 0.0388(8) 0.0558(10) -0.0111(7) 0.0050(7) -0.0105(6)
C34 0.0327(8) 0.0587(10) 0.0531(10) -0.0121(8) -0.0074(7) -0.0076(7)
C35 0.0315(8) 0.0512(9) 0.0403(8) -0.0032(7) -0.0040(6) 0.0011(7)
C36 0.0238(7) 0.0370(7) 0.0317(7) -0.0047(6) 0.0035(5) 0.0039(5)
C37 0.0294(8) 0.0284(7) 0.0581(10) 0.0032(6) 0.0088(6) -0.0018(6)
C38 0.0421(9) 0.0448(9) 0.0527(10) 0.0137(7) 0.0099(7) -0.0015(7)
C39 0.0531(11) 0.0292(8) 0.0966(16) 0.0016(9) 0.0077(10) -0.0047(7)
C40 0.0273(7) 0.0377(7) 0.0370(8) 0.0062(6) -0.0011(6) 0.0028(6)
C41 0.0422(9) 0.0588(10) 0.0416(9) 0.0145(8) 0.0002(7) 0.0040(7)
C42 0.0540(10) 0.0341(8) 0.0507(10) 0.0008(7) 0.0019(8) 0.0044(7)

_geom_special_details            
;
 All esds (except the esd in the dihedral angle between two l.s. planes)
 are estimated using the full covariance matrix.  The cell esds are taken
 into account individually in the estimation of esds in distances, angles
 and torsion angles; correlations between esds in cell parameters are only
 used when they are defined by crystal symmetry.  An approximate (isotropic)
 treatment of cell esds is used for estimating esds involving l.s. planes.
;
loop_
_geom_bond_atom_site_label_1
_geom_bond_atom_site_label_2
_geom_bond_distance
_geom_bond_site_symmetry_2
_geom_bond_publ_flag
Mg1 O1 2.0118(10) . ?
Mg1 N1 2.0179(11) . ?
Mg1 N2 2.0156(11) . ?
Mg1 N3 2.0983(11) . ?
Mg1 C30 2.3719(14) . ?
O1 C30 1.2806(17) . ?
N1 C2 1.3299(17) . ?
N1 C6 1.4396(15) . ?
N2 C4 1.3294(17) . ?
N2 C18 1.4382(16) . ?
N3 C30 1.3031(17) . ?
N3 C31 1.4330(17) . ?
C1 H1A 0.9800 . ?
C1 H1B 0.9800 . ?
C1 H1C 0.9800 . ?
C1 C2 1.5126(17) . ?
C2 C3 1.4018(18) . ?
C3 H3 0.9500 . ?
C3 C4 1.4066(18) . ?
C4 C5 1.5134(18) . ?
C5 H5A 0.9800 . ?
C5 H5B 0.9800 . ?
C5 H5C 0.9800 . ?
C6 C7 1.4069(18) . ?
C6 C11 1.4053(19) . ?
C7 C8 1.3910(19) . ?
C7 C12 1.5219(19) . ?
C8 H8 0.9500 . ?
C8 C9 1.380(2) . ?
C9 H9 0.9500 . ?
C9 C10 1.379(2) . ?
C10 H10 0.9500 . ?
C10 C11 1.3934(19) . ?
C11 C15 1.5231(19) . ?
C12 H12 1.0000 . ?
C12 C13 1.524(2) . ?
C12 C14 1.530(2) . ?
C13 H13A 0.9800 . ?
C13 H13B 0.9800 . ?
C13 H13C 0.9800 . ?
C14 H14A 0.9800 . ?
C14 H14B 0.9800 . ?
C14 H14C 0.9800 . ?
C15 H15 1.0000 . ?
C15 C16 1.524(2) . ?
C15 C17 1.535(2) . ?
C16 H16A 0.9800 . ?
C16 H16B 0.9800 . ?
C16 H16C 0.9800 . ?
C17 H17A 0.9800 . ?
C17 H17B 0.9800 . ?
C17 H17C 0.9800 . ?
C18 C19 1.4052(19) . ?
C18 C23 1.4063(19) . ?
C19 C20 1.394(2) . ?
C19 C24 1.516(2) . ?
C20 H20 0.9500 . ?
C20 C21 1.372(2) . ?
C21 H21 0.9500 . ?
C21 C22 1.381(2) . ?
C22 H22 0.9500 . ?
C22 C23 1.3930(19) . ?
C23 C27 1.521(2) . ?
C24 H24 1.0000 . ?
C24 C25 1.532(2) . ?
C24 C26 1.525(3) . ?
C25 H25A 0.9800 . ?
C25 H25B 0.9800 . ?
C25 H25C 0.9800 . ?
C26 H26A 0.9800 . ?
C26 H26B 0.9800 . ?
C26 H26C 0.9800 . ?
C27 H27 1.0000 . ?
C27 C28 1.522(3) . ?
C27 C29 1.515(3) . ?
C28 H28A 0.9800 . ?
C28 H28B 0.9800 . ?
C28 H28C 0.9800 . ?
C29 H29A 0.9800 . ?
C29 H29B 0.9800 . ?
C29 H29C 0.9800 . ?
C30 H30 0.9500 . ?
C31 C32 1.4086(19) . ?
C31 C36 1.411(2) . ?
C32 C33 1.396(2) . ?
C32 C37 1.520(2) . ?
C33 H33 0.9500 . ?
C33 C34 1.378(3) . ?
C34 H34 0.9500 . ?
C34 C35 1.377(2) . ?
C35 H35 0.9500 . ?
C35 C36 1.391(2) . ?
C36 C40 1.518(2) . ?
C37 H37 1.0000 . ?
C37 C38 1.527(2) . ?
C37 C39 1.534(2) . ?
C38 H38A 0.9800 . ?
C38 H38B 0.9800 . ?
C38 H38C 0.9800 . ?
C39 H39A 0.9800 . ?
C39 H39B 0.9800 . ?
C39 H39C 0.9800 . ?
C40 H40 1.0000 . ?
C40 C41 1.532(2) . ?
C40 C42 1.523(2) . ?
C41 H41A 0.9800 . ?
C41 H41B 0.9800 . ?
C41 H41C 0.9800 . ?
C42 H42A 0.9800 . ?
C42 H42B 0.9800 . ?
C42 H42C 0.9800 . ?

loop_
_geom_angle_atom_site_label_1
_geom_angle_atom_site_label_2
_geom_angle_atom_site_label_3
_geom_angle
_geom_angle_site_symmetry_1
_geom_angle_site_symmetry_3
_geom_angle_publ_flag
O1 Mg1 N1 121.64(5) . . ?
O1 Mg1 N2 122.69(4) . . ?
O1 Mg1 N3 65.86(4) . . ?
O1 Mg1 C30 32.68(4) . . ?
N1 Mg1 N3 128.04(4) . . ?
N1 Mg1 C30 132.71(5) . . ?
N2 Mg1 N1 95.09(4) . . ?
N2 Mg1 N3 125.20(5) . . ?
N2 Mg1 C30 131.76(5) . . ?
N3 Mg1 C30 33.18(5) . . ?
C30 O1 Mg1 89.31(8) . . ?
C2 N1 Mg1 121.59(8) . . ?
C2 N1 C6 119.42(10) . . ?
C6 N1 Mg1 118.94(8) . . ?
C4 N2 Mg1 121.23(8) . . ?
C4 N2 C18 117.69(11) . . ?
C18 N2 Mg1 121.07(8) . . ?
C30 N3 Mg1 85.01(8) . . ?
C30 N3 C31 119.88(11) . . ?
C31 N3 Mg1 155.02(9) . . ?
H1A C1 H1B 109.5 . . ?
H1A C1 H1C 109.5 . . ?
H1B C1 H1C 109.5 . . ?
C2 C1 H1A 109.5 . . ?
C2 C1 H1B 109.5 . . ?
C2 C1 H1C 109.5 . . ?
N1 C2 C1 119.73(12) . . ?
N1 C2 C3 124.15(11) . . ?
C3 C2 C1 116.12(12) . . ?
C2 C3 H3 115.1 . . ?
C2 C3 C4 129.88(12) . . ?
C4 C3 H3 115.1 . . ?
N2 C4 C3 124.26(12) . . ?
N2 C4 C5 119.87(12) . . ?
C3 C4 C5 115.87(12) . . ?
C4 C5 H5A 109.5 . . ?
C4 C5 H5B 109.5 . . ?
C4 C5 H5C 109.5 . . ?
H5A C5 H5B 109.5 . . ?
H5A C5 H5C 109.5 . . ?
H5B C5 H5C 109.5 . . ?
C7 C6 N1 118.96(11) . . ?
C11 C6 N1 120.33(11) . . ?
C11 C6 C7 120.57(12) . . ?
C6 C7 C12 122.44(12) . . ?
C8 C7 C6 118.65(12) . . ?
C8 C7 C12 118.91(12) . . ?
C7 C8 H8 119.4 . . ?
C9 C8 C7 121.21(13) . . ?
C9 C8 H8 119.4 . . ?
C8 C9 H9 120.1 . . ?
C10 C9 C8 119.74(13) . . ?
C10 C9 H9 120.1 . . ?
C9 C10 H10 119.3 . . ?
C9 C10 C11 121.38(13) . . ?
C11 C10 H10 119.3 . . ?
C6 C11 C15 122.83(12) . . ?
C10 C11 C6 118.44(12) . . ?
C10 C11 C15 118.72(12) . . ?
C7 C12 H12 108.1 . . ?
C7 C12 C13 111.44(13) . . ?
C7 C12 C14 110.69(13) . . ?
C13 C12 H12 108.1 . . ?
C13 C12 C14 110.27(14) . . ?
C14 C12 H12 108.1 . . ?
C12 C13 H13A 109.5 . . ?
C12 C13 H13B 109.5 . . ?
C12 C13 H13C 109.5 . . ?
H13A C13 H13B 109.5 . . ?
H13A C13 H13C 109.5 . . ?
H13B C13 H13C 109.5 . . ?
C12 C14 H14A 109.5 . . ?
C12 C14 H14B 109.5 . . ?
C12 C14 H14C 109.5 . . ?
H14A C14 H14B 109.5 . . ?
H14A C14 H14C 109.5 . . ?
H14B C14 H14C 109.5 . . ?
C11 C15 H15 108.1 . . ?
C11 C15 C16 111.48(13) . . ?
C11 C15 C17 110.29(12) . . ?
C16 C15 H15 108.1 . . ?
C16 C15 C17 110.55(14) . . ?
C17 C15 H15 108.1 . . ?
C15 C16 H16A 109.5 . . ?
C15 C16 H16B 109.5 . . ?
C15 C16 H16C 109.5 . . ?
H16A C16 H16B 109.5 . . ?
H16A C16 H16C 109.5 . . ?
H16B C16 H16C 109.5 . . ?
C15 C17 H17A 109.5 . . ?
C15 C17 H17B 109.5 . . ?
C15 C17 H17C 109.5 . . ?
H17A C17 H17B 109.5 . . ?
H17A C17 H17C 109.5 . . ?
H17B C17 H17C 109.5 . . ?
C19 C18 N2 120.86(12) . . ?
C19 C18 C23 120.90(12) . . ?
C23 C18 N2 118.21(11) . . ?
C18 C19 C24 122.58(12) . . ?
C20 C19 C18 117.83(14) . . ?
C20 C19 C24 119.57(13) . . ?
C19 C20 H20 119.1 . . ?
C21 C20 C19 121.76(14) . . ?
C21 C20 H20 119.1 . . ?
C20 C21 H21 120.1 . . ?
C20 C21 C22 119.85(13) . . ?
C22 C21 H21 120.1 . . ?
C21 C22 H22 119.5 . . ?
C21 C22 C23 120.92(14) . . ?
C23 C22 H22 119.5 . . ?
C18 C23 C27 121.62(12) . . ?
C22 C23 C18 118.48(13) . . ?
C22 C23 C27 119.90(13) . . ?
C19 C24 H24 107.7 . . ?
C19 C24 C25 112.75(15) . . ?
C19 C24 C26 110.52(13) . . ?
C25 C24 H24 107.7 . . ?
C26 C24 H24 107.7 . . ?
C26 C24 C25 110.15(14) . . ?
C24 C25 H25A 109.5 . . ?
C24 C25 H25B 109.5 . . ?
C24 C25 H25C 109.5 . . ?
H25A C25 H25B 109.5 . . ?
H25A C25 H25C 109.5 . . ?
H25B C25 H25C 109.5 . . ?
C24 C26 H26A 109.5 . . ?
C24 C26 H26B 109.5 . . ?
C24 C26 H26C 109.5 . . ?
H26A C26 H26B 109.5 . . ?
H26A C26 H26C 109.5 . . ?
H26B C26 H26C 109.5 . . ?
C23 C27 H27 107.2 . . ?
C23 C27 C28 112.42(13) . . ?
C28 C27 H27 107.2 . . ?
C29 C27 C23 111.63(16) . . ?
C29 C27 H27 107.2 . . ?
C29 C27 C28 110.93(18) . . ?
C27 C28 H28A 109.5 . . ?
C27 C28 H28B 109.5 . . ?
C27 C28 H28C 109.5 . . ?
H28A C28 H28B 109.5 . . ?
H28A C28 H28C 109.5 . . ?
H28B C28 H28C 109.5 . . ?
C27 C29 H29A 109.5 . . ?
C27 C29 H29B 109.5 . . ?
C27 C29 H29C 109.5 . . ?
H29A C29 H29B 109.5 . . ?
H29A C29 H29C 109.5 . . ?
H29B C29 H29C 109.5 . . ?
Mg1 C30 H30 178.1 . . ?
O1 C30 Mg1 58.01(7) . . ?
O1 C30 N3 119.81(12) . . ?
O1 C30 H30 120.1 . . ?
N3 C30 Mg1 61.80(7) . . ?
N3 C30 H30 120.1 . . ?
C32 C31 N3 119.72(12) . . ?
C32 C31 C36 120.99(13) . . ?
C36 C31 N3 119.24(12) . . ?
C31 C32 C37 121.03(13) . . ?
C33 C32 C31 117.90(14) . . ?
C33 C32 C37 121.06(13) . . ?
C32 C33 H33 119.3 . . ?
C34 C33 C32 121.41(15) . . ?
C34 C33 H33 119.3 . . ?
C33 C34 H34 119.9 . . ?
C35 C34 C33 120.16(15) . . ?
C35 C34 H34 119.9 . . ?
C34 C35 H35 119.4 . . ?
C34 C35 C36 121.12(15) . . ?
C36 C35 H35 119.4 . . ?
C31 C36 C40 121.76(12) . . ?
C35 C36 C31 118.39(14) . . ?
C35 C36 C40 119.82(13) . . ?
C32 C37 H37 107.7 . . ?
C32 C37 C38 111.37(12) . . ?
C32 C37 C39 113.15(15) . . ?
C38 C37 H37 107.7 . . ?
C38 C37 C39 109.06(14) . . ?
C39 C37 H37 107.7 . . ?
C37 C38 H38A 109.5 . . ?
C37 C38 H38B 109.5 . . ?
C37 C38 H38C 109.5 . . ?
H38A C38 H38B 109.5 . . ?
H38A C38 H38C 109.5 . . ?
H38B C38 H38C 109.5 . . ?
C37 C39 H39A 109.5 . . ?
C37 C39 H39B 109.5 . . ?
C37 C39 H39C 109.5 . . ?
H39A C39 H39B 109.5 . . ?
H39A C39 H39C 109.5 . . ?
H39B C39 H39C 109.5 . . ?
C36 C40 H40 107.8 . . ?
C36 C40 C41 113.89(13) . . ?
C36 C40 C42 110.54(12) . . ?
C41 C40 H40 107.8 . . ?
C42 C40 H40 107.8 . . ?
C42 C40 C41 108.70(13) . . ?
C40 C41 H41A 109.5 . . ?
C40 C41 H41B 109.5 . . ?
C40 C41 H41C 109.5 . . ?
H41A C41 H41B 109.5 . . ?
H41A C41 H41C 109.5 . . ?
H41B C41 H41C 109.5 . . ?
C40 C42 H42A 109.5 . . ?
C40 C42 H42B 109.5 . . ?
C40 C42 H42C 109.5 . . ?
H42A C42 H42B 109.5 . . ?
H42A C42 H42C 109.5 . . ?
H42B C42 H42C 109.5 . . ?

loop_
_geom_torsion_atom_site_label_1
_geom_torsion_atom_site_label_2
_geom_torsion_atom_site_label_3
_geom_torsion_atom_site_label_4
_geom_torsion
_geom_torsion_site_symmetry_1
_geom_torsion_site_symmetry_2
_geom_torsion_site_symmetry_3
_geom_torsion_site_symmetry_4
_geom_torsion_publ_flag
Mg1 O1 C30 N3 -0.24(12) . . . . ?
Mg1 N1 C2 C1 173.42(10) . . . . ?
Mg1 N1 C2 C3 -6.92(18) . . . . ?
Mg1 N1 C6 C7 92.93(13) . . . . ?
Mg1 N1 C6 C11 -82.88(13) . . . . ?
Mg1 N2 C4 C3 11.15(19) . . . . ?
Mg1 N2 C4 C5 -169.25(11) . . . . ?
Mg1 N2 C18 C19 89.32(13) . . . . ?
Mg1 N2 C18 C23 -88.87(13) . . . . ?
Mg1 N3 C30 O1 0.24(12) . . . . ?
Mg1 N3 C31 C32 89.2(2) . . . . ?
Mg1 N3 C31 C36 -88.4(2) . . . . ?
N1 C2 C3 C4 -9.0(2) . . . . ?
N1 C6 C7 C8 -174.38(12) . . . . ?
N1 C6 C7 C12 5.18(19) . . . . ?
N1 C6 C11 C10 174.21(13) . . . . ?
N1 C6 C11 C15 -7.4(2) . . . . ?
N2 C18 C19 C20 177.01(13) . . . . ?
N2 C18 C19 C24 -4.1(2) . . . . ?
N2 C18 C23 C22 -176.44(12) . . . . ?
N2 C18 C23 C27 3.31(19) . . . . ?
N3 C31 C32 C33 -179.37(13) . . . . ?
N3 C31 C32 C37 2.10(19) . . . . ?
N3 C31 C36 C35 179.63(12) . . . . ?
N3 C31 C36 C40 -2.34(19) . . . . ?
C1 C2 C3 C4 170.69(15) . . . . ?
C2 N1 C6 C7 -84.55(15) . . . . ?
C2 N1 C6 C11 99.64(15) . . . . ?
C2 C3 C4 N2 6.5(2) . . . . ?
C2 C3 C4 C5 -173.08(15) . . . . ?
C4 N2 C18 C19 -91.93(15) . . . . ?
C4 N2 C18 C23 89.89(15) . . . . ?
C6 N1 C2 C1 -9.17(19) . . . . ?
C6 N1 C2 C3 170.49(12) . . . . ?
C6 C7 C8 C9 -0.2(2) . . . . ?
C6 C7 C12 C13 -110.67(16) . . . . ?
C6 C7 C12 C14 126.22(15) . . . . ?
C6 C11 C15 C16 120.32(15) . . . . ?
C6 C11 C15 C17 -116.47(16) . . . . ?
C7 C6 C11 C10 -1.5(2) . . . . ?
C7 C6 C11 C15 176.90(13) . . . . ?
C7 C8 C9 C10 -0.9(2) . . . . ?
C8 C7 C12 C13 68.88(17) . . . . ?
C8 C7 C12 C14 -54.23(19) . . . . ?
C8 C9 C10 C11 0.8(2) . . . . ?
C9 C10 C11 C6 0.4(2) . . . . ?
C9 C10 C11 C15 -178.05(15) . . . . ?
C10 C11 C15 C16 -61.26(18) . . . . ?
C10 C11 C15 C17 61.95(19) . . . . ?
C11 C6 C7 C8 1.4(2) . . . . ?
C11 C6 C7 C12 -179.03(13) . . . . ?
C12 C7 C8 C9 -179.78(14) . . . . ?
C18 N2 C4 C3 -167.60(13) . . . . ?
C18 N2 C4 C5 11.99(19) . . . . ?
C18 C19 C20 C21 0.6(2) . . . . ?
C18 C19 C24 C25 122.62(15) . . . . ?
C18 C19 C24 C26 -113.61(15) . . . . ?
C18 C23 C27 C28 132.99(16) . . . . ?
C18 C23 C27 C29 -101.61(19) . . . . ?
C19 C18 C23 C22 5.4(2) . . . . ?
C19 C18 C23 C27 -174.87(13) . . . . ?
C19 C20 C21 C22 3.0(3) . . . . ?
C20 C19 C24 C25 -58.47(19) . . . . ?
C20 C19 C24 C26 65.30(18) . . . . ?
C20 C21 C22 C23 -2.5(2) . . . . ?
C21 C22 C23 C18 -1.7(2) . . . . ?
C21 C22 C23 C27 178.59(15) . . . . ?
C22 C23 C27 C28 -47.3(2) . . . . ?
C22 C23 C27 C29 78.1(2) . . . . ?
C23 C18 C19 C20 -4.9(2) . . . . ?
C23 C18 C19 C24 174.07(13) . . . . ?
C24 C19 C20 C21 -178.35(15) . . . . ?
C30 N3 C31 C32 -96.00(15) . . . . ?
C30 N3 C31 C36 86.41(16) . . . . ?
C31 N3 C30 Mg1 -177.78(12) . . . . ?
C31 N3 C30 O1 -177.55(12) . . . . ?
C31 C32 C33 C34 0.3(2) . . . . ?
C31 C32 C37 C38 82.23(16) . . . . ?
C31 C32 C37 C39 -154.48(14) . . . . ?
C31 C36 C40 C41 149.41(13) . . . . ?
C31 C36 C40 C42 -87.87(16) . . . . ?
C32 C31 C36 C35 2.1(2) . . . . ?
C32 C31 C36 C40 -179.90(12) . . . . ?
C32 C33 C34 C35 1.0(3) . . . . ?
C33 C32 C37 C38 -96.26(17) . . . . ?
C33 C32 C37 C39 27.0(2) . . . . ?
C33 C34 C35 C36 -0.7(3) . . . . ?
C34 C35 C36 C31 -0.8(2) . . . . ?
C34 C35 C36 C40 -178.85(15) . . . . ?
C35 C36 C40 C41 -32.58(19) . . . . ?
C35 C36 C40 C42 90.13(17) . . . . ?
C36 C31 C32 C33 -1.8(2) . . . . ?
C36 C31 C32 C37 179.65(13) . . . . ?
C37 C32 C33 C34 178.81(15) . . . . ?

_shelx_res_file                  
;
TITL s16msh31mat in P2(1)/n
REM P2(1)/n (#14 in standard setting)
CELL 1.54184 11.592094 26.278373 12.804068 90 91.4753 90
ZERR 4 0.000143 0.000301 0.000159 0 0.0011 0
LATT 1
SYMM 0.5-X,0.5+Y,0.5-Z
SFAC C H Mg N O
UNIT 168 236 4 12 4

L.S. 12
PLAN  7
TEMP -100
GRID
fmap
MORE -1
BOND $H
CONF
ACTA
MERG 2
OMIT -13 1 2
OMIT -13 1 1
REM <olex2.extras>
REM <HklSrc "%.\\s16msh31.hkl">
REM </olex2.extras>

WGHT    0.043500    0.978700
FVAR       3.58496
MG1   3    0.269931    0.164627    0.253882    11.00000    0.02203    0.01807 =
         0.02608    0.00379    0.00129    0.00091
O1    5    0.175097    0.201131    0.359878    11.00000    0.03188    0.03225 =
         0.02991   -0.00402    0.00132    0.00003
N1    4    0.381666    0.108928    0.295785    11.00000    0.02647    0.01777 =
         0.02619    0.00307   -0.00083    0.00018
N2    4    0.380408    0.201044    0.160553    11.00000    0.02241    0.02027 =
         0.02784    0.00595   -0.00050    0.00108
N3    4    0.091106    0.158873    0.226834    11.00000    0.02249    0.02381 =
         0.02994    0.00109    0.00282    0.00097
C1    1    0.576243    0.073552    0.325377    11.00000    0.03186    0.03358 =
         0.05873    0.01593   -0.00617    0.00528
AFIX 137
H1A   2    0.567208    0.070612    0.401027    11.00000   -1.50000
H1B   2    0.655864    0.083258    0.310844    11.00000   -1.50000
H1C   2    0.558605    0.040770    0.292153    11.00000   -1.50000
AFIX   0
C2    1    0.494521    0.113707    0.282326    11.00000    0.02709    0.02206 =
         0.03015    0.00222   -0.00508    0.00252
C3    1    0.545298    0.154244    0.229166    11.00000    0.01969    0.02742 =
         0.03768    0.00536   -0.00328   -0.00049
AFIX  43
H3    2    0.627146    0.155507    0.234375    11.00000   -1.20000
AFIX   0
C4    1    0.493590    0.193335    0.169289    11.00000    0.02422    0.02443 =
         0.03374    0.00461    0.00046   -0.00148
C5    1    0.575441    0.227693    0.111952    11.00000    0.02612    0.04272 =
         0.06434    0.02354    0.00583   -0.00077
AFIX 137
H5A   2    0.557337    0.226332    0.036819    11.00000   -1.50000
H5B   2    0.654986    0.216273    0.125030    11.00000   -1.50000
H5C   2    0.567004    0.262723    0.136879    11.00000   -1.50000
AFIX   0
C6    1    0.337200    0.062152    0.337248    11.00000    0.02758    0.01726 =
         0.02945    0.00417   -0.00059    0.00228
C7    1    0.313779    0.021428    0.268591    11.00000    0.03369    0.02116 =
         0.03086    0.00051    0.00298    0.00175
C8    1    0.261345   -0.021994    0.307472    11.00000    0.04808    0.01869 =
         0.03813   -0.00308    0.00385   -0.00292
AFIX  43
H8    2    0.244879   -0.049690    0.261789    11.00000   -1.20000
AFIX   0
C9    1    0.232810   -0.025581    0.411171    11.00000    0.05555    0.02067 =
         0.03944    0.00551    0.00708   -0.00805
AFIX  43
H9    2    0.196067   -0.055327    0.436238    11.00000   -1.20000
AFIX   0
C10   1    0.257839    0.014182    0.478270    11.00000    0.05660    0.02611 =
         0.02917    0.00519    0.00548   -0.00509
AFIX  43
H10   2    0.238805    0.011303    0.549752    11.00000   -1.20000
AFIX   0
C11   1    0.310466    0.058499    0.443419    11.00000    0.03998    0.02037 =
         0.02891    0.00219   -0.00151    0.00075
C12   1    0.342901    0.023320    0.153430    11.00000    0.05045    0.02621 =
         0.03152   -0.00307    0.00881   -0.00492
AFIX  13
H12   2    0.389152    0.054795    0.141291    11.00000   -1.20000
AFIX   0
C13   1    0.234260    0.025917    0.084081    11.00000    0.06711    0.05793 =
         0.03248   -0.00051    0.00054    0.00099
AFIX 137
H13A  2    0.255814    0.026910    0.010601    11.00000   -1.50000
H13B  2    0.190621    0.056673    0.100781    11.00000   -1.50000
H13C  2    0.186467   -0.004160    0.096256    11.00000   -1.50000
AFIX   0
C14   1    0.416203   -0.022636    0.123744    11.00000    0.06290    0.04525 =
         0.05108   -0.01068    0.02101    0.00368
AFIX 137
H14A  2    0.373753   -0.054025    0.137990    11.00000   -1.50000
H14B  2    0.488598   -0.022347    0.164989    11.00000   -1.50000
H14C  2    0.433201   -0.020967    0.049243    11.00000   -1.50000
AFIX   0
C15   1    0.339260    0.100284    0.522297    11.00000    0.05461    0.02363 =
         0.02730    0.00104   -0.00105   -0.00410
AFIX  13
H15   2    0.376228    0.129003    0.484350    11.00000   -1.20000
AFIX   0
C16   1    0.231055    0.120555    0.573073    11.00000    0.06856    0.03424 =
         0.03612   -0.00458    0.00864   -0.00194
AFIX 137
H16A  2    0.178438    0.134415    0.519109    11.00000   -1.50000
H16B  2    0.252400    0.147457    0.622933    11.00000   -1.50000
H16C  2    0.192734    0.092832    0.609835    11.00000   -1.50000
AFIX   0
C17   1    0.425739    0.080646    0.605647    11.00000    0.07825    0.04404 =
         0.04526   -0.00572   -0.02135    0.00066
AFIX 137
H17A  2    0.447751    0.108523    0.652936    11.00000   -1.50000
H17B  2    0.494547    0.067622    0.571676    11.00000   -1.50000
H17C  2    0.390144    0.053253    0.645556    11.00000   -1.50000
AFIX   0
C18   1    0.339216    0.235510    0.080707    11.00000    0.02151    0.02635 =
         0.03063    0.01024    0.00277    0.00072
C19   1    0.323504    0.287428    0.102443    11.00000    0.03237    0.02399 =
         0.04103    0.00818   -0.00628   -0.00208
C20   1    0.288589    0.319122    0.020199    11.00000    0.04833    0.02608 =
         0.05118    0.01273   -0.01078    0.00048
AFIX  43
H20   2    0.278218    0.354401    0.033152    11.00000   -1.20000
AFIX   0
C21   1    0.268808    0.300713   -0.078952    11.00000    0.04756    0.03899 =
         0.04367    0.02138   -0.00680    0.00238
AFIX  43
H21   2    0.248701    0.323368   -0.134301    11.00000   -1.20000
AFIX   0
C22   1    0.278202    0.249166   -0.098086    11.00000    0.04096    0.04565 =
         0.02823    0.00955    0.00156    0.00528
AFIX  43
H22   2    0.261438    0.236435   -0.166241    11.00000   -1.20000
AFIX   0
C23   1    0.311916    0.215592   -0.018832    11.00000    0.03036    0.03359 =
         0.02792    0.00653    0.00639    0.00607
C24   1    0.341010    0.309514    0.211050    11.00000    0.05821    0.02074 =
         0.04798    0.00470   -0.01946    0.00093
AFIX  13
H24   2    0.369486    0.281558    0.258012    11.00000   -1.20000
AFIX   0
C25   1    0.430862    0.352262    0.215106    11.00000    0.05559    0.03165 =
         0.08367   -0.00285   -0.02713   -0.00199
AFIX 137
H25A  2    0.504109    0.339580    0.188777    11.00000   -1.50000
H25B  2    0.442245    0.363776    0.287438    11.00000   -1.50000
H25C  2    0.403715    0.380776    0.171700    11.00000   -1.50000
AFIX   0
C26   1    0.226748    0.328468    0.252927    11.00000    0.06882    0.03477 =
         0.04634   -0.00428   -0.00478   -0.00186
AFIX 137
H26A  2    0.193685    0.354019    0.205118    11.00000   -1.50000
H26B  2    0.240033    0.343732    0.322027    11.00000   -1.50000
H26C  2    0.173114    0.299829    0.258543    11.00000   -1.50000
AFIX   0
C27   1    0.318927    0.158842   -0.041301    11.00000    0.06094    0.03638 =
         0.02646    0.00159   -0.00021    0.01454
AFIX  13
H27   2    0.322928    0.140952    0.027629    11.00000   -1.20000
AFIX   0
C28   1    0.212329    0.139086   -0.100182    11.00000    0.08821    0.04249 =
         0.06809   -0.01313   -0.01712    0.00758
AFIX 137
H28A  2    0.143344    0.147249   -0.060810    11.00000   -1.50000
H28B  2    0.218274    0.102112   -0.108472    11.00000   -1.50000
H28C  2    0.206737    0.155176   -0.169175    11.00000   -1.50000
AFIX   0
C29   1    0.427737    0.145414   -0.098308    11.00000    0.08773    0.06862 =
         0.11246   -0.01748    0.03018    0.03480
AFIX 137
H29A  2    0.425643    0.161452   -0.167428    11.00000   -1.50000
H29B  2    0.432731    0.108393   -0.106253    11.00000   -1.50000
H29C  2    0.495215    0.157710   -0.058113    11.00000   -1.50000
AFIX   0
C30   1    0.083277    0.186489    0.310887    11.00000    0.02673    0.02834 =
         0.03114    0.00097    0.00600    0.00224
AFIX  43
H30   2    0.009665    0.195735    0.335749    11.00000   -1.20000
AFIX   0
C31   1   -0.011397    0.144145    0.169628    11.00000    0.02170    0.02998 =
         0.03131   -0.00607    0.00525    0.00136
C32   1   -0.061177    0.096146    0.187672    11.00000    0.02791    0.03005 =
         0.04152   -0.00641    0.00785   -0.00067
C33   1   -0.160299    0.083086    0.129560    11.00000    0.03578    0.03875 =
         0.05577   -0.01115    0.00502   -0.01052
AFIX  43
H33   2   -0.195487    0.050958    0.140695    11.00000   -1.20000
AFIX   0
C34   1   -0.208237    0.115810    0.056349    11.00000    0.03267    0.05873 =
         0.05307   -0.01213   -0.00740   -0.00759
AFIX  43
H34   2   -0.276444    0.106319    0.018498    11.00000   -1.20000
AFIX   0
C35   1   -0.157497    0.162224    0.037946    11.00000    0.03148    0.05117 =
         0.04033   -0.00323   -0.00396    0.00112
AFIX  43
H35   2   -0.190767    0.184307   -0.013270    11.00000   -1.20000
AFIX   0
C36   1   -0.058365    0.177319    0.093072    11.00000    0.02384    0.03702 =
         0.03168   -0.00468    0.00350    0.00393
C37   1   -0.010227    0.060265    0.269697    11.00000    0.02936    0.02836 =
         0.05809    0.00322    0.00884   -0.00184
AFIX  13
H37   2    0.075545    0.064352    0.269875    11.00000   -1.20000
AFIX   0
C38   1   -0.050944    0.073736    0.378780    11.00000    0.04212    0.04475 =
         0.05267    0.01369    0.00992   -0.00150
AFIX 137
H38A  2   -0.026406    0.108427    0.396558    11.00000   -1.50000
H38B  2   -0.017251    0.049827    0.429768    11.00000   -1.50000
H38C  2   -0.135300    0.071600    0.380006    11.00000   -1.50000
AFIX   0
C39   1   -0.037484    0.004115    0.247324    11.00000    0.05308    0.02923 =
         0.09665    0.00164    0.00769   -0.00466
AFIX 137
H39A  2    0.005061   -0.017362    0.297637    11.00000   -1.50000
H39B  2   -0.014428   -0.004415    0.176334    11.00000   -1.50000
H39C  2   -0.120496   -0.001741    0.253712    11.00000   -1.50000
AFIX   0
C40   1   -0.005808    0.229158    0.072373    11.00000    0.02733    0.03768 =
         0.03696    0.00623   -0.00107    0.00278
AFIX  13
H40   2    0.078858    0.226900    0.088719    11.00000   -1.20000
AFIX   0
C41   1   -0.021205    0.247169   -0.040952    11.00000    0.04223    0.05882 =
         0.04161    0.01454    0.00025    0.00400
AFIX 137
H41A  2    0.006468    0.220748   -0.088167    11.00000   -1.50000
H41B  2    0.023160    0.278466   -0.050881    11.00000   -1.50000
H41C  2   -0.103088    0.253811   -0.056286    11.00000   -1.50000
AFIX   0
C42   1   -0.056477    0.269146    0.144116    11.00000    0.05399    0.03410 =
         0.05068    0.00078    0.00189    0.00438
AFIX 137
H42A  2   -0.139780    0.271832    0.130186    11.00000   -1.50000
H42B  2   -0.019977    0.302113    0.131221    11.00000   -1.50000
H42C  2   -0.042270    0.259216    0.217093    11.00000   -1.50000
AFIX   0
HKLF 4

REM  s16msh31mat in P2(1)/n
REM R1 =  0.0367 for    6071 Fo > 4sig(Fo)  and  0.0473 for all    7278 data
REM    438 parameters refined using      0 restraints

END

WGHT      0.0435      0.9786

REM Highest difference peak  0.264,  deepest hole -0.236,  1-sigma level  0.032
Q1    1   0.5491  0.0445  0.3553  11.00000  0.05    0.26
Q2    1   0.5467  0.2538  0.0707  11.00000  0.05    0.22
Q3    1   0.3382  0.1882  0.2029  11.00000  0.05    0.18
Q4    1   0.5374  0.2099  0.1434  11.00000  0.05    0.17
Q5    1  -0.2074  0.1040  0.1185  11.00000  0.05    0.16
Q6    1  -0.0573  0.1655  0.1515  11.00000  0.05    0.16
Q7    1   0.6278  0.1452  0.2002  11.00000  0.05    0.16
;
_shelx_res_checksum              36476
####################################################################### 
# 
# This file contains crystal structure data downloaded from the 
# Cambridge Structural Database (CSD) hosted by the Cambridge 
# Crystallographic Data Centre (CCDC).
# 
# Full information about CCDC data access policies and citation 
# guidelines are available at http://www.ccdc.cam.ac.uk/access/V1 
# 
# Audit and citation data items may have been added by the CCDC. 
# Please retain this information to preserve the provenance of 
# this file and to allow appropriate attribution of the data. 
# 
#######################################################################

data_s16msh29_sq
_database_code_depnum_ccdc_archive 'CCDC 1504018'
_audit_update_record             
;
2016-09-12 deposited with the CCDC.
2017-03-01 downloaded from the CCDC.
;
_audit_creation_date             2016-05-19
_audit_creation_method           
;
Olex2 1.2
(compiled 2016.02.19 svn.r3266 for OlexSys, GUI svn.r5155)
;
_shelxl_version_number           2014-3
_chemical_name_common            ?
_chemical_name_systematic        
;
 ?
;
_chemical_formula_moiety         'C35 H53 B Mg N2 O3'
_chemical_formula_sum            'C38.50 H57 B Mg N2 O3'
_chemical_formula_weight         630.98
_chemical_melting_point          ?
loop_
_atom_type_symbol
_atom_type_description
_atom_type_scat_dispersion_real
_atom_type_scat_dispersion_imag
_atom_type_scat_source
C C 0.0181 0.0091 'International Tables Vol C Tables 4.2.6.8 and 6.1.1.4'
H H 0.0000 0.0000 'International Tables Vol C Tables 4.2.6.8 and 6.1.1.4'
B B 0.0090 0.0039 'International Tables Vol C Tables 4.2.6.8 and 6.1.1.4'
Mg Mg 0.1719 0.1771 'International Tables Vol C Tables 4.2.6.8 and 6.1.1.4'
N N 0.0311 0.0180 'International Tables Vol C Tables 4.2.6.8 and 6.1.1.4'
O O 0.0492 0.0322 'International Tables Vol C Tables 4.2.6.8 and 6.1.1.4'

_shelx_space_group_comment       
;
The symmetry employed for this shelxl refinement is uniquely defined
by the following loop, which should always be used as a source of
symmetry information in preference to the above space-group names.
They are only intended as comments.
;
_space_group_crystal_system      monoclinic
_space_group_IT_number           14
_space_group_name_H-M_alt        'P 1 21/n 1'
_space_group_name_Hall           '-P 2yn'
loop_
_space_group_symop_operation_xyz
'x, y, z'
'-x+1/2, y+1/2, -z+1/2'
'-x, -y, -z'
'x-1/2, -y-1/2, z-1/2'

_cell_length_a                   13.48093(17)
_cell_length_b                   14.64625(15)
_cell_length_c                   18.8268(2)
_cell_angle_alpha                90
_cell_angle_beta                 94.1686(12)
_cell_angle_gamma                90
_cell_volume                     3707.42(8)
_cell_formula_units_Z            4
_cell_measurement_reflns_used    8953
_cell_measurement_temperature    150.00(10)
_cell_measurement_theta_max      69.4100
_cell_measurement_theta_min      3.8240
_shelx_estimated_absorpt_T_max   ?
_shelx_estimated_absorpt_T_min   ?
_exptl_absorpt_coefficient_mu    0.691
_exptl_absorpt_correction_T_max  0.992
_exptl_absorpt_correction_T_min  0.977
_exptl_absorpt_correction_type   gaussian
_exptl_absorpt_process_details   
;
CrysAlisPro 1.171.38.41 (Rigaku Oxford Diffraction, 2015)
Numerical absorption correction based on gaussian integration over
			a multifaceted crystal model
Empirical absorption correction using spherical harmonics,
 implemented in SCALE3 ABSPACK scaling algorithm.

Empirical correction (ABSPACK) includes:
- Absorption correction using spherical harmonics
- Frame scaling
;
_exptl_crystal_colour            colorless
_exptl_crystal_density_diffrn    1.130
_exptl_crystal_density_meas      ?
_exptl_crystal_density_method    ?
_exptl_crystal_description       block
_exptl_crystal_F_000             1372
_exptl_crystal_size_max          0.235
_exptl_crystal_size_mid          0.119
_exptl_crystal_size_min          0.053
_exptl_special_details           
;
 ?
;
_exptl_transmission_factor_max   ?
_exptl_transmission_factor_min   ?
_diffrn_reflns_av_R_equivalents  0.0297
_diffrn_reflns_av_unetI/netI     0.0314
_diffrn_reflns_Laue_measured_fraction_full 0.998
_diffrn_reflns_Laue_measured_fraction_max 0.989
_diffrn_reflns_limit_h_max       15
_diffrn_reflns_limit_h_min       -16
_diffrn_reflns_limit_k_max       11
_diffrn_reflns_limit_k_min       -17
_diffrn_reflns_limit_l_max       22
_diffrn_reflns_limit_l_min       -22
_diffrn_reflns_number            22162
_diffrn_reflns_point_group_measured_fraction_full 0.998
_diffrn_reflns_point_group_measured_fraction_max 0.989
_diffrn_reflns_theta_full        67.684
_diffrn_reflns_theta_max         69.788
_diffrn_reflns_theta_min         3.828
_diffrn_ambient_environment      N~2~
_diffrn_ambient_temperature      150.00(10)
_diffrn_detector                 'CCD plate'
_diffrn_detector_area_resol_mean 8.1150
_diffrn_detector_type            EosS2
_diffrn_measured_fraction_theta_full 0.998
_diffrn_measured_fraction_theta_max 0.989
_diffrn_measurement_device       'four-circle diffractometer'
_diffrn_measurement_device_type  'SuperNova, Dual, Cu at zero, EosS2'
_diffrn_measurement_method       '\w scans'
_diffrn_radiation_monochromator  mirror
_diffrn_radiation_probe          x-ray
_diffrn_radiation_type           CuK\a
_diffrn_radiation_wavelength     1.54184
_diffrn_source                   'micro-focus sealed X-ray tube'
_diffrn_source_type              'SuperNova (Cu) X-ray Source'
_reflns_Friedel_coverage         0.000
_reflns_Friedel_fraction_full    .
_reflns_Friedel_fraction_max     .
_reflns_number_gt                5606
_reflns_number_total             6916
_reflns_special_details          
;
 Reflections were merged by SHELXL according to the crystal
 class for the calculation of statistics and refinement.
 
 Structure factors included contributions from the .fab file.
 
 _reflns_Friedel_fraction is defined as the number of unique
 Friedel pairs measured divided by the number that would be
 possible theoretically, ignoring centric projections and
 systematic absences.
;
_reflns_threshold_expression     'I > 2\s(I)'
_computing_cell_refinement       'CrysAlisPro 1.171.38.41 (Rigaku OD, 2015)'
_computing_data_collection       'CrysAlisPro 1.171.38.41 (Rigaku OD, 2015)'
_computing_data_reduction        'CrysAlisPro 1.171.38.41 (Rigaku OD, 2015)'
_computing_molecular_graphics    'Olex2 (Dolomanov et al., 2009)'
_computing_publication_material  'Olex2 (Dolomanov et al., 2009)'
_computing_structure_refinement  'ShelXL (Sheldrick, 2015)'
_computing_structure_solution    'olex2.solve (Bourhis et al., 2015)'
_refine_diff_density_max         0.438
_refine_diff_density_min         -0.352
_refine_diff_density_rms         0.039
_refine_ls_extinction_coef       .
_refine_ls_extinction_method     none
_refine_ls_goodness_of_fit_ref   1.024
_refine_ls_hydrogen_treatment    constr
_refine_ls_matrix_type           full
_refine_ls_number_parameters     469
_refine_ls_number_reflns         6916
_refine_ls_number_restraints     79
_refine_ls_R_factor_all          0.0607
_refine_ls_R_factor_gt           0.0482
_refine_ls_restrained_S_all      1.073
_refine_ls_shift/su_max          0.001
_refine_ls_shift/su_mean         0.000
_refine_ls_structure_factor_coef Fsqd
_refine_ls_weighting_details     
'w=1/[\s^2^(Fo^2^)+(0.0632P)^2^+1.5981P] where P=(Fo^2^+2Fc^2^)/3'
_refine_ls_weighting_scheme      calc
_refine_ls_wR_factor_gt          0.1230
_refine_ls_wR_factor_ref         0.1306
_refine_special_details          
;
The asymmetric unit in this structure incorporates 
half of a dimer molecule and a half of a molecule of 
toluene. Both moieties lie proximate to crystallographic 
inversion centres. 
All atoms in the Bpin ligand, with the exception of the 
B1, were seen to be disordered over 2 proximate locations 
in a 55:45 ratio. Distance and ADP restraints were employed 
in this region to assist convergence.
It was very evident that the solvent equates to half of 
one molecule of toluene per asymmetric unit, and allowance 
for this has been made in the formula as presented herein. 
However, proximity to an inversion centre plus disorder did 
not facilitate a ready treatment with a model and, hence, 
the PLATON SQUEEZE algorithm was employed in this instance.
;

_atom_sites_solution_hydrogens   geom
_atom_sites_solution_primary     iterative
_atom_sites_solution_secondary   ?
loop_
_atom_site_label
_atom_site_type_symbol
_atom_site_fract_x
_atom_site_fract_y
_atom_site_fract_z
_atom_site_U_iso_or_equiv
_atom_site_adp_type
_atom_site_occupancy
_atom_site_site_symmetry_order
_atom_site_calc_flag
_atom_site_refinement_flags_posn
_atom_site_refinement_flags_adp
_atom_site_refinement_flags_occupancy
_atom_site_disorder_assembly
_atom_site_disorder_group
Mg1 Mg 0.07113(4) 0.07891(3) 0.01514(3) 0.02012(13) Uani 1 1 d . . . . .
O1 O 0.07169(8) -0.05975(7) 0.01308(6) 0.0217(2) Uani 1 1 d . . . . .
N1 N 0.16678(10) 0.14946(10) -0.04726(8) 0.0274(3) Uani 1 1 d . . . . .
N2 N 0.12011(10) 0.14737(9) 0.10775(7) 0.0237(3) Uani 1 1 d . . . . .
C1 C 0.33272(15) 0.21709(16) -0.06076(12) 0.0453(5) Uani 1 1 d . . . . .
H1A H 0.3570 0.1686 -0.0891 0.068 Uiso 1 1 calc GR . . . .
H1B H 0.3865 0.2413 -0.0302 0.068 Uiso 1 1 calc GR . . . .
H1C H 0.3055 0.2646 -0.0914 0.068 Uiso 1 1 calc GR . . . .
C2 C 0.25241(13) 0.18052(12) -0.01583(10) 0.0310(4) Uani 1 1 d . . . . .
C3 C 0.27477(12) 0.18630(12) 0.05762(10) 0.0319(4) Uani 1 1 d . . . . .
H3 H 0.3414 0.1974 0.0712 0.038 Uiso 1 1 calc R . . . .
C4 C 0.21342(12) 0.17815(11) 0.11410(9) 0.0283(4) Uani 1 1 d . . . . .
C5 C 0.25913(15) 0.21117(14) 0.18548(11) 0.0404(5) Uani 1 1 d . . . . .
H5A H 0.2133 0.2511 0.2068 0.061 Uiso 1 1 calc GR . . . .
H5B H 0.3196 0.2436 0.1787 0.061 Uiso 1 1 calc GR . . . .
H5C H 0.2734 0.1597 0.2161 0.061 Uiso 1 1 calc GR . . . .
C6 C 0.06358(12) 0.15758(12) 0.16949(9) 0.0283(4) Uani 1 1 d . . . . .
C7 C -0.00203(14) 0.23191(13) 0.17214(11) 0.0354(4) Uani 1 1 d . . . . .
C8 C -0.05422(16) 0.24295(15) 0.23309(12) 0.0469(5) Uani 1 1 d . . . . .
H8 H -0.0979 0.2918 0.2357 0.056 Uiso 1 1 calc R . . . .
C9 C -0.04214(17) 0.18298(17) 0.28915(12) 0.0502(6) Uani 1 1 d . . . . .
H9 H -0.0764 0.1923 0.3297 0.060 Uiso 1 1 calc R . . . .
C10 C 0.02029(16) 0.10944(15) 0.28557(10) 0.0421(5) Uani 1 1 d . . . . .
H10 H 0.0267 0.0685 0.3234 0.050 Uiso 1 1 calc R . . . .
C11 C 0.07438(13) 0.09488(13) 0.22611(9) 0.0313(4) Uani 1 1 d . . . . .
C12 C 0.14042(14) 0.01152(13) 0.22408(10) 0.0332(4) Uani 1 1 d . . . . .
H12 H 0.1833 0.0190 0.1846 0.040 Uiso 1 1 calc R . . . .
C13 C 0.07692(17) -0.07364(15) 0.20960(12) 0.0452(5) Uani 1 1 d . . . . .
H13A H 0.0335 -0.0818 0.2473 0.068 Uiso 1 1 calc GR . . . .
H13B H 0.1193 -0.1260 0.2072 0.068 Uiso 1 1 calc GR . . . .
H13C H 0.0380 -0.0667 0.1652 0.068 Uiso 1 1 calc GR . . . .
C14 C 0.20745(18) -0.00083(18) 0.29288(12) 0.0527(6) Uani 1 1 d . . . . .
H14A H 0.2449 0.0540 0.3027 0.079 Uiso 1 1 calc GR . . . .
H14B H 0.2522 -0.0509 0.2873 0.079 Uiso 1 1 calc GR . . . .
H14C H 0.1671 -0.0134 0.3317 0.079 Uiso 1 1 calc GR . . . .
C15 C -0.01441(16) 0.30012(14) 0.11146(12) 0.0443(5) Uani 1 1 d . . . . .
H15 H -0.0034 0.2672 0.0674 0.053 Uiso 1 1 calc R . . . .
C16 C 0.0640(2) 0.37547(18) 0.11999(19) 0.0746(9) Uani 1 1 d . . . . .
H16A H 0.0591 0.4056 0.1649 0.112 Uiso 1 1 calc GR . . . .
H16B H 0.0531 0.4189 0.0820 0.112 Uiso 1 1 calc GR . . . .
H16C H 0.1290 0.3492 0.1184 0.112 Uiso 1 1 calc GR . . . .
C17 C -0.11811(19) 0.34239(18) 0.10233(15) 0.0599(7) Uani 1 1 d . . . . .
H17A H -0.1672 0.2949 0.1008 0.090 Uiso 1 1 calc GR . . . .
H17B H -0.1246 0.3766 0.0587 0.090 Uiso 1 1 calc GR . . . .
H17C H -0.1277 0.3823 0.1417 0.090 Uiso 1 1 calc GR . . . .
C18 C 0.15352(14) 0.16503(13) -0.12298(10) 0.0328(4) Uani 1 1 d . . . . .
C19 C 0.09996(18) 0.24255(14) -0.14811(12) 0.0480(5) Uani 1 1 d . . . . .
C20 C 0.0934(2) 0.26062(17) -0.22101(13) 0.0588(6) Uani 1 1 d . . . . .
H20 H 0.0593 0.3122 -0.2381 0.071 Uiso 1 1 calc R . . . .
C21 C 0.1363(2) 0.2041(2) -0.26788(13) 0.0604(7) Uani 1 1 d . . . . .
H21 H 0.1316 0.2177 -0.3163 0.073 Uiso 1 1 calc R . . . .
C22 C 0.18630(17) 0.12704(18) -0.24337(12) 0.0511(6) Uani 1 1 d . . . . .
H22 H 0.2140 0.0883 -0.2757 0.061 Uiso 1 1 calc R . . . .
C23 C 0.19619(14) 0.10593(15) -0.17089(10) 0.0375(4) Uani 1 1 d . . . . .
C24 C 0.25222(14) 0.02092(15) -0.14617(11) 0.0399(4) Uani 1 1 d . . . . .
H24 H 0.2700 0.0274 -0.0950 0.048 Uiso 1 1 calc R . . . .
C25 C 0.18530(19) -0.06220(18) -0.15645(15) 0.0600(6) Uani 1 1 d . . . . .
H25A H 0.1261 -0.0531 -0.1319 0.090 Uiso 1 1 calc GR . . . .
H25B H 0.2199 -0.1152 -0.1377 0.090 Uiso 1 1 calc GR . . . .
H25C H 0.1676 -0.0708 -0.2063 0.090 Uiso 1 1 calc GR . . . .
C26 C 0.34926(19) 0.0056(2) -0.18328(16) 0.0649(7) Uani 1 1 d . . . . .
H26A H 0.3335 -0.0090 -0.2325 0.097 Uiso 1 1 calc GR . . . .
H26B H 0.3859 -0.0439 -0.1605 0.097 Uiso 1 1 calc GR . . . .
H26C H 0.3888 0.0602 -0.1799 0.097 Uiso 1 1 calc GR . . . .
C27 C 0.0514(3) 0.30752(18) -0.09801(15) 0.0786(10) Uani 1 1 d . . . . .
H27 H 0.0376 0.2725 -0.0555 0.094 Uiso 1 1 calc R . . . .
C28 C -0.0464(3) 0.3481(3) -0.1277(3) 0.1093(14) Uani 1 1 d . . . . .
H28A H -0.0342 0.3913 -0.1643 0.164 Uiso 1 1 calc GR . . . .
H28B H -0.0783 0.3783 -0.0902 0.164 Uiso 1 1 calc GR . . . .
H28C H -0.0888 0.3003 -0.1473 0.164 Uiso 1 1 calc GR . . . .
C29B C 0.1203(3) 0.3832(3) -0.0743(3) 0.130(2) Uani 1 1 d . . . . .
H29A H 0.1772 0.3584 -0.0474 0.195 Uiso 1 1 calc GR . . . .
H29B H 0.0864 0.4250 -0.0451 0.195 Uiso 1 1 calc GR . . . .
H29C H 0.1415 0.4148 -0.1152 0.195 Uiso 1 1 calc GR . . . .
B1 B 0.16098(13) -0.09684(11) 0.03072(10) 0.0240(4) Uani 1 1 d D . . . .
O2 O 0.1933(7) -0.1837(3) 0.0193(8) 0.034(2) Uani 0.55 1 d D U P A 1
O3 O 0.2349(6) -0.0462(8) 0.0660(5) 0.0380(18) Uani 0.55 1 d D U P A 1
C30 C 0.3254(9) -0.0989(7) 0.0775(6) 0.0308(18) Uani 0.55 1 d D U P A 1
C31 C 0.4066(4) -0.0527(4) 0.0378(3) 0.0578(13) Uani 0.55 1 d . U P A 1
H31A H 0.3857 -0.0488 -0.0119 0.087 Uiso 0.55 1 calc GR . P A 1
H31B H 0.4667 -0.0879 0.0439 0.087 Uiso 0.55 1 calc GR . P A 1
H31C H 0.4185 0.0076 0.0566 0.087 Uiso 0.55 1 calc GR . P A 1
C32 C 0.3556(4) -0.0983(4) 0.1547(2) 0.0492(11) Uani 0.55 1 d . U P A 1
H32A H 0.3677 -0.0366 0.1702 0.074 Uiso 0.55 1 calc GR . P A 1
H32B H 0.4152 -0.1336 0.1635 0.074 Uiso 0.55 1 calc GR . P A 1
H32C H 0.3035 -0.1242 0.1804 0.074 Uiso 0.55 1 calc GR . P A 1
C33 C 0.2973(6) -0.1945(7) 0.0431(4) 0.0385(18) Uani 0.55 1 d D U P A 1
C34 C 0.3473(5) -0.2185(5) -0.0246(4) 0.092(2) Uani 0.55 1 d . U P A 1
H34A H 0.3183 -0.2733 -0.0449 0.138 Uiso 0.55 1 calc GR . P A 1
H34B H 0.4171 -0.2278 -0.0133 0.138 Uiso 0.55 1 calc GR . P A 1
H34C H 0.3378 -0.1694 -0.0582 0.138 Uiso 0.55 1 calc GR . P A 1
C35 C 0.3117(6) -0.2746(5) 0.0894(5) 0.1042(19) Uani 0.55 1 d . U P A 1
H35A H 0.2750 -0.2669 0.1308 0.156 Uiso 0.55 1 calc GR . P A 1
H35B H 0.3811 -0.2813 0.1037 0.156 Uiso 0.55 1 calc GR . P A 1
H35C H 0.2885 -0.3282 0.0639 0.156 Uiso 0.55 1 calc GR . P A 1
O2A O 0.1818(9) -0.1883(3) 0.0325(10) 0.041(3) Uani 0.45 1 d D U P A 2
O3A O 0.2424(8) -0.0421(9) 0.0462(6) 0.042(3) Uani 0.45 1 d D U P A 2
C30A C 0.3291(13) -0.0998(9) 0.0587(8) 0.044(3) Uani 0.45 1 d D U P A 2
C31A C 0.3874(6) -0.0828(7) -0.0055(6) 0.100(3) Uani 0.45 1 d . U P A 2
H31D H 0.3483 -0.1007 -0.0479 0.150 Uiso 0.45 1 calc GR . P A 2
H31E H 0.4478 -0.1179 -0.0013 0.150 Uiso 0.45 1 calc GR . P A 2
H31F H 0.4034 -0.0191 -0.0082 0.150 Uiso 0.45 1 calc GR . P A 2
C32A C 0.3895(6) -0.0645(6) 0.1220(5) 0.095(2) Uani 0.45 1 d . U P A 2
H32D H 0.4046 -0.0012 0.1149 0.143 Uiso 0.45 1 calc GR . P A 2
H32E H 0.4503 -0.0986 0.1285 0.143 Uiso 0.45 1 calc GR . P A 2
H32F H 0.3528 -0.0708 0.1635 0.143 Uiso 0.45 1 calc GR . P A 2
C33A C 0.2825(8) -0.1981(9) 0.0642(5) 0.035(2) Uani 0.45 1 d D U P A 2
C34A C 0.3437(5) -0.2640(5) 0.0221(5) 0.0731(18) Uani 0.45 1 d . U P A 2
H34D H 0.4118 -0.2627 0.0410 0.110 Uiso 0.45 1 calc GR . P A 2
H34E H 0.3399 -0.2461 -0.0270 0.110 Uiso 0.45 1 calc GR . P A 2
H34F H 0.3179 -0.3248 0.0261 0.110 Uiso 0.45 1 calc GR . P A 2
C35A C 0.2738(5) -0.2345(6) 0.1360(4) 0.087(2) Uani 0.45 1 d . U P A 2
H35D H 0.2393 -0.1913 0.1635 0.130 Uiso 0.45 1 calc GR . P A 2
H35E H 0.3390 -0.2452 0.1584 0.130 Uiso 0.45 1 calc GR . P A 2
H35F H 0.2374 -0.2909 0.1329 0.130 Uiso 0.45 1 calc GR . P A 2

loop_
_atom_site_aniso_label
_atom_site_aniso_U_11
_atom_site_aniso_U_22
_atom_site_aniso_U_33
_atom_site_aniso_U_23
_atom_site_aniso_U_13
_atom_site_aniso_U_12
Mg1 0.0190(2) 0.0174(3) 0.0241(3) -0.00008(19) 0.00283(19) -0.00267(19)
O1 0.0195(5) 0.0193(5) 0.0263(6) 0.0007(4) 0.0018(4) -0.0003(4)
N1 0.0282(7) 0.0238(7) 0.0309(7) 0.0017(6) 0.0069(6) -0.0053(6)
N2 0.0225(6) 0.0202(7) 0.0284(7) -0.0024(5) 0.0017(5) -0.0019(5)
C1 0.0372(10) 0.0491(12) 0.0514(12) -0.0036(10) 0.0165(9) -0.0191(9)
C2 0.0270(8) 0.0239(9) 0.0434(10) -0.0001(7) 0.0107(7) -0.0062(7)
C3 0.0209(8) 0.0300(9) 0.0446(10) -0.0007(8) 0.0011(7) -0.0074(7)
C4 0.0261(8) 0.0229(8) 0.0352(9) -0.0017(7) -0.0027(7) -0.0029(6)
C5 0.0351(10) 0.0429(11) 0.0419(11) -0.0056(9) -0.0065(8) -0.0143(8)
C6 0.0262(8) 0.0275(9) 0.0310(9) -0.0106(7) 0.0018(7) -0.0042(7)
C7 0.0344(9) 0.0291(9) 0.0427(10) -0.0137(8) 0.0024(8) -0.0006(7)
C8 0.0442(11) 0.0429(12) 0.0548(13) -0.0232(10) 0.0117(10) 0.0051(9)
C9 0.0529(13) 0.0608(14) 0.0391(11) -0.0204(10) 0.0184(10) -0.0024(11)
C10 0.0467(11) 0.0502(12) 0.0301(10) -0.0095(9) 0.0082(8) -0.0069(9)
C11 0.0306(9) 0.0345(10) 0.0287(9) -0.0070(7) 0.0021(7) -0.0054(7)
C12 0.0337(9) 0.0354(10) 0.0306(9) 0.0019(7) 0.0040(7) -0.0012(8)
C13 0.0479(12) 0.0375(11) 0.0508(12) -0.0018(9) 0.0084(9) -0.0028(9)
C14 0.0535(13) 0.0610(15) 0.0420(12) 0.0060(10) -0.0073(10) 0.0027(11)
C15 0.0465(11) 0.0321(10) 0.0543(13) -0.0080(9) 0.0035(9) 0.0110(9)
C16 0.0630(16) 0.0436(14) 0.116(3) 0.0190(15) -0.0031(16) 0.0000(12)
C17 0.0547(14) 0.0509(14) 0.0727(17) -0.0122(12) -0.0060(12) 0.0180(11)
C18 0.0344(9) 0.0322(10) 0.0327(9) 0.0060(7) 0.0083(7) -0.0114(7)
C19 0.0662(14) 0.0314(11) 0.0473(12) 0.0140(9) 0.0093(10) -0.0062(10)
C20 0.0770(17) 0.0489(14) 0.0505(14) 0.0260(11) 0.0046(12) -0.0078(12)
C21 0.0683(16) 0.0768(18) 0.0367(12) 0.0215(12) 0.0069(11) -0.0179(14)
C22 0.0484(12) 0.0712(16) 0.0355(11) 0.0018(10) 0.0143(9) -0.0132(11)
C23 0.0329(9) 0.0469(11) 0.0338(10) 0.0021(8) 0.0095(7) -0.0115(8)
C24 0.0341(10) 0.0474(12) 0.0393(10) -0.0055(9) 0.0097(8) -0.0047(8)
C25 0.0551(14) 0.0536(15) 0.0701(17) 0.0055(12) -0.0030(12) -0.0131(11)
C26 0.0542(14) 0.0681(17) 0.0765(18) -0.0055(14) 0.0327(13) 0.0000(12)
C27 0.146(3) 0.0361(13) 0.0544(15) 0.0167(11) 0.0135(17) 0.0264(16)
C28 0.103(3) 0.066(2) 0.161(4) -0.012(2) 0.026(3) 0.019(2)
C29B 0.131(4) 0.083(3) 0.166(4) -0.061(3) -0.060(3) 0.041(3)
B1 0.0240(9) 0.0230(9) 0.0252(9) 0.0029(7) 0.0025(7) 0.0016(7)
O2 0.018(2) 0.0241(19) 0.058(5) -0.011(2) -0.001(3) 0.0031(14)
O3 0.024(2) 0.032(3) 0.056(4) -0.010(3) -0.010(2) 0.0055(14)
C30 0.020(2) 0.038(3) 0.034(5) -0.005(2) -0.002(3) 0.0040(17)
C31 0.051(3) 0.053(3) 0.073(3) 0.009(2) 0.025(3) 0.005(2)
C32 0.049(2) 0.066(3) 0.031(2) -0.0020(18) -0.0058(17) 0.015(2)
C33 0.025(3) 0.036(3) 0.054(4) 0.004(3) -0.001(3) 0.009(2)
C34 0.055(3) 0.104(5) 0.117(5) -0.063(4) 0.013(3) 0.008(3)
C35 0.099(4) 0.082(4) 0.126(5) 0.033(4) -0.026(4) 0.016(3)
O2A 0.029(4) 0.030(3) 0.063(6) 0.0062(19) 0.003(3) 0.0053(19)
O3A 0.024(2) 0.028(2) 0.072(7) 0.006(4) -0.007(3) -0.0010(17)
C30A 0.026(3) 0.049(4) 0.057(9) 0.005(4) -0.005(5) 0.010(3)
C31A 0.054(4) 0.106(7) 0.143(7) 0.063(6) 0.029(5) 0.019(4)
C32A 0.069(4) 0.094(5) 0.116(5) -0.011(4) -0.037(4) 0.013(4)
C33A 0.022(3) 0.033(3) 0.051(5) 0.010(3) 0.006(3) 0.009(2)
C34A 0.053(3) 0.067(4) 0.096(4) -0.025(3) -0.016(3) 0.036(3)
C35A 0.049(3) 0.113(5) 0.101(5) 0.083(4) 0.024(3) 0.045(3)

_geom_special_details            
;
 All esds (except the esd in the dihedral angle between two l.s. planes)
 are estimated using the full covariance matrix.  The cell esds are taken
 into account individually in the estimation of esds in distances, angles
 and torsion angles; correlations between esds in cell parameters are only
 used when they are defined by crystal symmetry.  An approximate (isotropic)
 treatment of cell esds is used for estimating esds involving l.s. planes.
;
loop_
_geom_bond_atom_site_label_1
_geom_bond_atom_site_label_2
_geom_bond_distance
_geom_bond_site_symmetry_2
_geom_bond_publ_flag
Mg1 Mg1 3.0309(10) 3 ?
Mg1 O1 1.9798(11) 3 ?
Mg1 O1 2.0312(12) . ?
Mg1 N1 2.0811(14) . ?
Mg1 N2 2.0770(14) . ?
Mg1 B1 2.8508(18) . ?
O1 Mg1 1.9797(11) 3 ?
O1 B1 1.340(2) . ?
N1 C2 1.338(2) . ?
N1 C18 1.442(2) . ?
N2 C4 1.333(2) . ?
N2 C6 1.443(2) . ?
C1 H1A 0.9600 . ?
C1 H1B 0.9600 . ?
C1 H1C 0.9600 . ?
C1 C2 1.519(2) . ?
C2 C3 1.396(3) . ?
C3 H3 0.9300 . ?
C3 C4 1.399(3) . ?
C4 C5 1.516(2) . ?
C5 H5A 0.9600 . ?
C5 H5B 0.9600 . ?
C5 H5C 0.9600 . ?
C6 C7 1.406(3) . ?
C6 C11 1.406(3) . ?
C7 C8 1.398(3) . ?
C7 C15 1.518(3) . ?
C8 H8 0.9300 . ?
C8 C9 1.374(3) . ?
C9 H9 0.9300 . ?
C9 C10 1.372(3) . ?
C10 H10 0.9300 . ?
C10 C11 1.396(3) . ?
C11 C12 1.513(3) . ?
C12 H12 0.9800 . ?
C12 C13 1.526(3) . ?
C12 C14 1.535(3) . ?
C13 H13A 0.9600 . ?
C13 H13B 0.9600 . ?
C13 H13C 0.9600 . ?
C14 H14A 0.9600 . ?
C14 H14B 0.9600 . ?
C14 H14C 0.9600 . ?
C15 H15 0.9800 . ?
C15 C16 1.528(3) . ?
C15 C17 1.527(3) . ?
C16 H16A 0.9600 . ?
C16 H16B 0.9600 . ?
C16 H16C 0.9600 . ?
C17 H17A 0.9600 . ?
C17 H17B 0.9600 . ?
C17 H17C 0.9600 . ?
C18 C19 1.409(3) . ?
C18 C23 1.403(3) . ?
C19 C20 1.394(3) . ?
C19 C27 1.521(4) . ?
C20 H20 0.9300 . ?
C20 C21 1.368(4) . ?
C21 H21 0.9300 . ?
C21 C22 1.377(4) . ?
C22 H22 0.9300 . ?
C22 C23 1.396(3) . ?
C23 C24 1.512(3) . ?
C24 H24 0.9800 . ?
C24 C25 1.519(3) . ?
C24 C26 1.544(3) . ?
C25 H25A 0.9600 . ?
C25 H25B 0.9600 . ?
C25 H25C 0.9600 . ?
C26 H26A 0.9600 . ?
C26 H26B 0.9600 . ?
C26 H26C 0.9600 . ?
C27 H27 0.9800 . ?
C27 C28 1.516(5) . ?
C27 C29B 1.493(5) . ?
C28 H28A 0.9600 . ?
C28 H28B 0.9600 . ?
C28 H28C 0.9600 . ?
C29B H29A 0.9600 . ?
C29B H29B 0.9600 . ?
C29B H29C 0.9600 . ?
B1 O2 1.367(3) . ?
B1 O3 1.374(3) . ?
B1 O2A 1.369(4) . ?
B1 O3A 1.373(4) . ?
O2 C33 1.448(3) . ?
O3 C30 1.447(3) . ?
C30 C31 1.527(13) . ?
C30 C32 1.481(12) . ?
C30 C33 1.577(6) . ?
C31 H31A 0.9600 . ?
C31 H31B 0.9600 . ?
C31 H31C 0.9600 . ?
C32 H32A 0.9600 . ?
C32 H32B 0.9600 . ?
C32 H32C 0.9600 . ?
C33 C34 1.526(10) . ?
C33 C35 1.466(11) . ?
C34 H34A 0.9600 . ?
C34 H34B 0.9600 . ?
C34 H34C 0.9600 . ?
C35 H35A 0.9600 . ?
C35 H35B 0.9600 . ?
C35 H35C 0.9600 . ?
O2A C33A 1.450(4) . ?
O3A C30A 1.447(4) . ?
C30A C31A 1.511(19) . ?
C30A C32A 1.487(17) . ?
C30A C33A 1.576(6) . ?
C31A H31D 0.9600 . ?
C31A H31E 0.9600 . ?
C31A H31F 0.9600 . ?
C32A H32D 0.9600 . ?
C32A H32E 0.9600 . ?
C32A H32F 0.9600 . ?
C33A C34A 1.528(12) . ?
C33A C35A 1.466(11) . ?
C34A H34D 0.9600 . ?
C34A H34E 0.9600 . ?
C34A H34F 0.9600 . ?
C35A H35D 0.9600 . ?
C35A H35E 0.9600 . ?
C35A H35F 0.9600 . ?

loop_
_geom_angle_atom_site_label_1
_geom_angle_atom_site_label_2
_geom_angle_atom_site_label_3
_geom_angle
_geom_angle_site_symmetry_1
_geom_angle_site_symmetry_3
_geom_angle_publ_flag
O1 Mg1 Mg1 41.56(3) 3 3 ?
O1 Mg1 Mg1 40.28(3) . 3 ?
O1 Mg1 O1 81.84(5) 3 . ?
O1 Mg1 N1 118.84(6) . . ?
O1 Mg1 N1 123.32(6) 3 . ?
O1 Mg1 N2 119.82(5) . . ?
O1 Mg1 N2 122.50(5) 3 . ?
O1 Mg1 B1 25.45(5) . . ?
O1 Mg1 B1 107.30(5) 3 . ?
N1 Mg1 Mg1 133.00(5) . 3 ?
N1 Mg1 B1 103.32(6) . . ?
N2 Mg1 Mg1 133.18(5) . 3 ?
N2 Mg1 N1 93.55(6) . . ?
N2 Mg1 B1 104.05(5) . . ?
B1 Mg1 Mg1 65.74(4) . 3 ?
Mg1 O1 Mg1 98.16(5) 3 . ?
B1 O1 Mg1 113.90(9) . . ?
B1 O1 Mg1 147.94(10) . 3 ?
C2 N1 Mg1 117.98(12) . . ?
C2 N1 C18 115.12(14) . . ?
C18 N1 Mg1 126.82(11) . . ?
C4 N2 Mg1 118.61(11) . . ?
C4 N2 C6 116.27(14) . . ?
C6 N2 Mg1 124.88(10) . . ?
H1A C1 H1B 109.5 . . ?
H1A C1 H1C 109.5 . . ?
H1B C1 H1C 109.5 . . ?
C2 C1 H1A 109.5 . . ?
C2 C1 H1B 109.5 . . ?
C2 C1 H1C 109.5 . . ?
N1 C2 C1 120.03(17) . . ?
N1 C2 C3 125.16(15) . . ?
C3 C2 C1 114.76(16) . . ?
C2 C3 H3 114.7 . . ?
C2 C3 C4 130.59(16) . . ?
C4 C3 H3 114.7 . . ?
N2 C4 C3 124.52(16) . . ?
N2 C4 C5 120.48(16) . . ?
C3 C4 C5 114.96(15) . . ?
C4 C5 H5A 109.5 . . ?
C4 C5 H5B 109.5 . . ?
C4 C5 H5C 109.5 . . ?
H5A C5 H5B 109.5 . . ?
H5A C5 H5C 109.5 . . ?
H5B C5 H5C 109.5 . . ?
C7 C6 N2 118.63(16) . . ?
C7 C6 C11 120.63(16) . . ?
C11 C6 N2 120.74(15) . . ?
C6 C7 C15 121.21(17) . . ?
C8 C7 C6 118.29(19) . . ?
C8 C7 C15 120.48(18) . . ?
C7 C8 H8 119.4 . . ?
C9 C8 C7 121.2(2) . . ?
C9 C8 H8 119.4 . . ?
C8 C9 H9 119.9 . . ?
C10 C9 C8 120.22(19) . . ?
C10 C9 H9 119.9 . . ?
C9 C10 H10 119.4 . . ?
C9 C10 C11 121.2(2) . . ?
C11 C10 H10 119.4 . . ?
C6 C11 C12 122.44(16) . . ?
C10 C11 C6 118.47(18) . . ?
C10 C11 C12 119.07(18) . . ?
C11 C12 H12 108.0 . . ?
C11 C12 C13 109.91(16) . . ?
C11 C12 C14 112.65(17) . . ?
C13 C12 H12 108.0 . . ?
C13 C12 C14 110.04(17) . . ?
C14 C12 H12 108.0 . . ?
C12 C13 H13A 109.5 . . ?
C12 C13 H13B 109.5 . . ?
C12 C13 H13C 109.5 . . ?
H13A C13 H13B 109.5 . . ?
H13A C13 H13C 109.5 . . ?
H13B C13 H13C 109.5 . . ?
C12 C14 H14A 109.5 . . ?
C12 C14 H14B 109.5 . . ?
C12 C14 H14C 109.5 . . ?
H14A C14 H14B 109.5 . . ?
H14A C14 H14C 109.5 . . ?
H14B C14 H14C 109.5 . . ?
C7 C15 H15 107.3 . . ?
C7 C15 C16 111.03(19) . . ?
C7 C15 C17 113.7(2) . . ?
C16 C15 H15 107.3 . . ?
C17 C15 H15 107.3 . . ?
C17 C15 C16 109.8(2) . . ?
C15 C16 H16A 109.5 . . ?
C15 C16 H16B 109.5 . . ?
C15 C16 H16C 109.5 . . ?
H16A C16 H16B 109.5 . . ?
H16A C16 H16C 109.5 . . ?
H16B C16 H16C 109.5 . . ?
C15 C17 H17A 109.5 . . ?
C15 C17 H17B 109.5 . . ?
C15 C17 H17C 109.5 . . ?
H17A C17 H17B 109.5 . . ?
H17A C17 H17C 109.5 . . ?
H17B C17 H17C 109.5 . . ?
C19 C18 N1 118.89(18) . . ?
C23 C18 N1 120.72(17) . . ?
C23 C18 C19 120.35(18) . . ?
C18 C19 C27 121.95(19) . . ?
C20 C19 C18 118.5(2) . . ?
C20 C19 C27 119.5(2) . . ?
C19 C20 H20 119.3 . . ?
C21 C20 C19 121.4(2) . . ?
C21 C20 H20 119.3 . . ?
C20 C21 H21 120.0 . . ?
C20 C21 C22 119.9(2) . . ?
C22 C21 H21 120.0 . . ?
C21 C22 H22 119.4 . . ?
C21 C22 C23 121.3(2) . . ?
C23 C22 H22 119.4 . . ?
C18 C23 C24 121.95(17) . . ?
C22 C23 C18 118.5(2) . . ?
C22 C23 C24 119.6(2) . . ?
C23 C24 H24 107.7 . . ?
C23 C24 C25 109.99(18) . . ?
C23 C24 C26 113.65(19) . . ?
C25 C24 H24 107.7 . . ?
C25 C24 C26 109.9(2) . . ?
C26 C24 H24 107.7 . . ?
C24 C25 H25A 109.5 . . ?
C24 C25 H25B 109.5 . . ?
C24 C25 H25C 109.5 . . ?
H25A C25 H25B 109.5 . . ?
H25A C25 H25C 109.5 . . ?
H25B C25 H25C 109.5 . . ?
C24 C26 H26A 109.5 . . ?
C24 C26 H26B 109.5 . . ?
C24 C26 H26C 109.5 . . ?
H26A C26 H26B 109.5 . . ?
H26A C26 H26C 109.5 . . ?
H26B C26 H26C 109.5 . . ?
C19 C27 H27 107.2 . . ?
C28 C27 C19 114.8(3) . . ?
C28 C27 H27 107.2 . . ?
C29B C27 C19 111.3(3) . . ?
C29B C27 H27 107.2 . . ?
C29B C27 C28 108.9(3) . . ?
C27 C28 H28A 109.5 . . ?
C27 C28 H28B 109.5 . . ?
C27 C28 H28C 109.5 . . ?
H28A C28 H28B 109.5 . . ?
H28A C28 H28C 109.5 . . ?
H28B C28 H28C 109.5 . . ?
C27 C29B H29A 109.5 . . ?
C27 C29B H29B 109.5 . . ?
C27 C29B H29C 109.5 . . ?
H29A C29B H29B 109.5 . . ?
H29A C29B H29C 109.5 . . ?
H29B C29B H29C 109.5 . . ?
O1 B1 Mg1 40.65(7) . . ?
O1 B1 O2 129.0(4) . . ?
O1 B1 O3 120.5(6) . . ?
O1 B1 O2A 125.6(5) . . ?
O1 B1 O3A 120.4(7) . . ?
O2 B1 Mg1 164.2(5) . . ?
O2 B1 O3 110.5(7) . . ?
O3 B1 Mg1 81.4(6) . . ?
O2A B1 Mg1 166.2(5) . . ?
O2A B1 O3A 114.0(9) . . ?
O3A B1 Mg1 79.8(7) . . ?
B1 O2 C33 111.4(6) . . ?
B1 O3 C30 111.0(9) . . ?
O3 C30 C31 108.6(8) . . ?
O3 C30 C32 108.2(8) . . ?
O3 C30 C33 103.7(9) . . ?
C31 C30 C33 110.6(8) . . ?
C32 C30 C31 108.7(8) . . ?
C32 C30 C33 116.6(8) . . ?
C30 C31 H31A 109.5 . . ?
C30 C31 H31B 109.5 . . ?
C30 C31 H31C 109.5 . . ?
H31A C31 H31B 109.5 . . ?
H31A C31 H31C 109.5 . . ?
H31B C31 H31C 109.5 . . ?
C30 C32 H32A 109.5 . . ?
C30 C32 H32B 109.5 . . ?
C30 C32 H32C 109.5 . . ?
H32A C32 H32B 109.5 . . ?
H32A C32 H32C 109.5 . . ?
H32B C32 H32C 109.5 . . ?
O2 C33 C30 103.2(8) . . ?
O2 C33 C34 104.0(8) . . ?
O2 C33 C35 110.8(8) . . ?
C34 C33 C30 116.0(7) . . ?
C35 C33 C30 116.7(8) . . ?
C35 C33 C34 105.3(8) . . ?
C33 C34 H34A 109.5 . . ?
C33 C34 H34B 109.5 . . ?
C33 C34 H34C 109.5 . . ?
H34A C34 H34B 109.5 . . ?
H34A C34 H34C 109.5 . . ?
H34B C34 H34C 109.5 . . ?
C33 C35 H35A 109.5 . . ?
C33 C35 H35B 109.5 . . ?
C33 C35 H35C 109.5 . . ?
H35A C35 H35B 109.5 . . ?
H35A C35 H35C 109.5 . . ?
H35B C35 H35C 109.5 . . ?
B1 O2A C33A 106.9(8) . . ?
B1 O3A C30A 108.5(12) . . ?
O3A C30A C31A 103.6(11) . . ?
O3A C30A C32A 108.4(9) . . ?
O3A C30A C33A 102.9(12) . . ?
C31A C30A C33A 115.8(10) . . ?
C32A C30A C31A 107.3(12) . . ?
C32A C30A C33A 117.6(12) . . ?
C30A C31A H31D 109.5 . . ?
C30A C31A H31E 109.5 . . ?
C30A C31A H31F 109.5 . . ?
H31D C31A H31E 109.5 . . ?
H31D C31A H31F 109.5 . . ?
H31E C31A H31F 109.5 . . ?
C30A C32A H32D 109.5 . . ?
C30A C32A H32E 109.5 . . ?
C30A C32A H32F 109.5 . . ?
H32D C32A H32E 109.5 . . ?
H32D C32A H32F 109.5 . . ?
H32E C32A H32F 109.5 . . ?
O2A C33A C30A 104.4(11) . . ?
O2A C33A C34A 112.0(9) . . ?
O2A C33A C35A 106.2(10) . . ?
C34A C33A C30A 108.1(9) . . ?
C35A C33A C30A 116.8(10) . . ?
C35A C33A C34A 109.2(9) . . ?
C33A C34A H34D 109.5 . . ?
C33A C34A H34E 109.5 . . ?
C33A C34A H34F 109.5 . . ?
H34D C34A H34E 109.5 . . ?
H34D C34A H34F 109.5 . . ?
H34E C34A H34F 109.5 . . ?
C33A C35A H35D 109.5 . . ?
C33A C35A H35E 109.5 . . ?
C33A C35A H35F 109.5 . . ?
H35D C35A H35E 109.5 . . ?
H35D C35A H35F 109.5 . . ?
H35E C35A H35F 109.5 . . ?

loop_
_geom_torsion_atom_site_label_1
_geom_torsion_atom_site_label_2
_geom_torsion_atom_site_label_3
_geom_torsion_atom_site_label_4
_geom_torsion
_geom_torsion_site_symmetry_1
_geom_torsion_site_symmetry_2
_geom_torsion_site_symmetry_3
_geom_torsion_site_symmetry_4
_geom_torsion_publ_flag
Mg1 O1 B1 Mg1 -178.8(2) 3 . . . ?
Mg1 O1 B1 O2 18.0(9) 3 . . . ?
Mg1 O1 B1 O2 -163.2(8) . . . . ?
Mg1 O1 B1 O3 17.6(5) . . . . ?
Mg1 O1 B1 O3 -161.2(5) 3 . . . ?
Mg1 O1 B1 O2A 2.2(11) 3 . . . ?
Mg1 O1 B1 O2A -179.0(10) . . . . ?
Mg1 O1 B1 O3A -1.7(6) . . . . ?
Mg1 O1 B1 O3A 179.5(6) 3 . . . ?
Mg1 N1 C2 C1 169.01(14) . . . . ?
Mg1 N1 C2 C3 -13.8(2) . . . . ?
Mg1 N1 C18 C19 88.1(2) . . . . ?
Mg1 N1 C18 C23 -94.18(19) . . . . ?
Mg1 N2 C4 C3 15.0(2) . . . . ?
Mg1 N2 C4 C5 -167.62(13) . . . . ?
Mg1 N2 C6 C7 -87.39(17) . . . . ?
Mg1 N2 C6 C11 93.07(17) . . . . ?
Mg1 B1 O2 C33 133.0(12) . . . . ?
Mg1 B1 O3 C30 -166.6(8) . . . . ?
Mg1 B1 O2A C33A -174(2) . . . . ?
Mg1 B1 O3A C30A -177.5(10) . . . . ?
O1 B1 O2 C33 176.7(5) . . . . ?
O1 B1 O3 C30 -178.1(6) . . . . ?
O1 B1 O2A C33A -171.7(6) . . . . ?
O1 B1 O3A C30A -176.3(8) . . . . ?
N1 C2 C3 C4 -12.5(3) . . . . ?
N1 C18 C19 C20 175.54(19) . . . . ?
N1 C18 C19 C27 -3.1(3) . . . . ?
N1 C18 C23 C22 -176.15(17) . . . . ?
N1 C18 C23 C24 3.7(3) . . . . ?
N2 C6 C7 C8 -178.04(16) . . . . ?
N2 C6 C7 C15 0.4(3) . . . . ?
N2 C6 C11 C10 178.03(16) . . . . ?
N2 C6 C11 C12 -3.4(2) . . . . ?
C1 C2 C3 C4 164.83(19) . . . . ?
C2 N1 C18 C19 -95.4(2) . . . . ?
C2 N1 C18 C23 82.4(2) . . . . ?
C2 C3 C4 N2 11.8(3) . . . . ?
C2 C3 C4 C5 -165.70(19) . . . . ?
C4 N2 C6 C7 98.39(19) . . . . ?
C4 N2 C6 C11 -81.2(2) . . . . ?
C6 N2 C4 C3 -170.41(16) . . . . ?
C6 N2 C4 C5 7.0(2) . . . . ?
C6 C7 C8 C9 0.0(3) . . . . ?
C6 C7 C15 C16 -86.0(2) . . . . ?
C6 C7 C15 C17 149.52(19) . . . . ?
C6 C11 C12 C13 -103.8(2) . . . . ?
C6 C11 C12 C14 133.07(19) . . . . ?
C7 C6 C11 C10 -1.5(3) . . . . ?
C7 C6 C11 C12 177.07(16) . . . . ?
C7 C8 C9 C10 -1.5(3) . . . . ?
C8 C7 C15 C16 92.4(2) . . . . ?
C8 C7 C15 C17 -32.0(3) . . . . ?
C8 C9 C10 C11 1.5(3) . . . . ?
C9 C10 C11 C6 0.0(3) . . . . ?
C9 C10 C11 C12 -178.61(19) . . . . ?
C10 C11 C12 C13 74.7(2) . . . . ?
C10 C11 C12 C14 -48.4(2) . . . . ?
C11 C6 C7 C8 1.5(3) . . . . ?
C11 C6 C7 C15 179.97(17) . . . . ?
C15 C7 C8 C9 -178.5(2) . . . . ?
C18 N1 C2 C1 -7.9(2) . . . . ?
C18 N1 C2 C3 169.32(17) . . . . ?
C18 C19 C20 C21 1.1(4) . . . . ?
C18 C19 C27 C28 -144.7(3) . . . . ?
C18 C19 C27 C29B 91.0(3) . . . . ?
C18 C23 C24 C25 99.2(2) . . . . ?
C18 C23 C24 C26 -137.0(2) . . . . ?
C19 C18 C23 C22 1.5(3) . . . . ?
C19 C18 C23 C24 -178.60(18) . . . . ?
C19 C20 C21 C22 0.6(4) . . . . ?
C20 C19 C27 C28 36.6(4) . . . . ?
C20 C19 C27 C29B -87.7(3) . . . . ?
C20 C21 C22 C23 -1.3(4) . . . . ?
C21 C22 C23 C18 0.2(3) . . . . ?
C21 C22 C23 C24 -179.7(2) . . . . ?
C22 C23 C24 C25 -80.9(2) . . . . ?
C22 C23 C24 C26 42.8(3) . . . . ?
C23 C18 C19 C20 -2.2(3) . . . . ?
C23 C18 C19 C27 179.1(2) . . . . ?
C27 C19 C20 C21 179.8(3) . . . . ?
B1 O2 C33 C30 3.7(12) . . . . ?
B1 O2 C33 C34 -117.9(10) . . . . ?
B1 O2 C33 C35 129.4(10) . . . . ?
B1 O3 C30 C31 117.5(8) . . . . ?
B1 O3 C30 C32 -124.7(7) . . . . ?
B1 O3 C30 C33 -0.2(10) . . . . ?
B1 O2A C33A C30A -17.1(15) . . . . ?
B1 O2A C33A C34A -133.9(11) . . . . ?
B1 O2A C33A C35A 106.9(13) . . . . ?
B1 O3A C30A C31A 109.4(10) . . . . ?
B1 O3A C30A C32A -136.8(10) . . . . ?
B1 O3A C30A C33A -11.6(13) . . . . ?
O2 B1 O3 C30 2.6(11) . . . . ?
O2 B1 O2A C33A 78(4) . . . . ?
O2 B1 O3A C30A -11.4(13) . . . . ?
O3 B1 O2 C33 -4.0(12) . . . . ?
O3 B1 O2A C33A -7.2(15) . . . . ?
O3 B1 O3A C30A 88(4) . . . . ?
O3 C30 C33 O2 -2.0(11) . . . . ?
O3 C30 C33 C34 111.0(9) . . . . ?
O3 C30 C33 C35 -123.8(9) . . . . ?
C31 C30 C33 O2 -118.3(10) . . . . ?
C31 C30 C33 C34 -5.2(12) . . . . ?
C31 C30 C33 C35 119.9(9) . . . . ?
C32 C30 C33 O2 116.8(11) . . . . ?
C32 C30 C33 C34 -130.2(9) . . . . ?
C32 C30 C33 C35 -5.0(13) . . . . ?
O2A B1 O2 C33 -104(4) . . . . ?
O2A B1 O3 C30 16.4(13) . . . . ?
O2A B1 O3A C30A 1.3(14) . . . . ?
O3A B1 O2 C33 13.5(13) . . . . ?
O3A B1 O3 C30 -84(4) . . . . ?
O3A B1 O2A C33A 10.8(15) . . . . ?
O3A C30A C33A O2A 17.4(14) . . . . ?
O3A C30A C33A C34A 136.8(10) . . . . ?
O3A C30A C33A C35A -99.5(12) . . . . ?
C31A C30A C33A O2A -94.8(14) . . . . ?
C31A C30A C33A C34A 24.6(14) . . . . ?
C31A C30A C33A C35A 148.2(10) . . . . ?
C32A C30A C33A O2A 136.5(13) . . . . ?
C32A C30A C33A C34A -104.1(12) . . . . ?
C32A C30A C33A C35A 19.5(16) . . . . ?

_shelx_res_file                  
;
TITL SIR92 run in space group P 21/n
CELL 1.54184 13.48093 14.646249 18.826802 90 94.1686 90
ZERR 4 0.000172 0.000147 0.00024 0 0.0012 0
LATT 1
SYMM 0.5-X,0.5+Y,0.5-Z
SFAC C H B Mg N O
UNIT 154 228 4 4 8 12
SADI 0.005 C33A C30A C33 C30
SADI 0.005 O2A C33A O2 C33 O3A C30A O3 C30
SADI 0.005 O2A B1 O2 B1 O3 B1 O3A B1
SIMU 0.01 0.01 2 C31 C32 C31A C32A
SIMU 0.007 0.007 2 C35A C35 C34A C34
SIMU 0.01 0.01 2 O3 O3A
SIMU 0.01 0.01 2 O2 O2A
SIMU 0.01 0.01 2 C30A C30
ISOR 0.01 0.01 C33 C33A

L.S. 16 0 28
PLAN  8
TEMP 25
MORE -1
BOND $H
CONF
ABIN
fmap 2
acta
MERG 2
REM <olex2.extras>
REM <HklSrc "%.\\s16msh29_sq.hkl">
REM </olex2.extras>

WGHT    0.063200    1.598100
FVAR       3.68639
MG1   4    0.071129    0.078906    0.015142    11.00000    0.01902    0.01743 =
         0.02409   -0.00008    0.00283   -0.00267
O1    6    0.071693   -0.059750    0.013080    11.00000    0.01951    0.01929 =
         0.02627    0.00073    0.00184   -0.00029
N1    5    0.166781    0.149462   -0.047257    11.00000    0.02815    0.02378 =
         0.03093    0.00168    0.00691   -0.00528
N2    5    0.120111    0.147373    0.107746    11.00000    0.02247    0.02021 =
         0.02838   -0.00244    0.00173   -0.00192
C1    1    0.332721    0.217091   -0.060764    11.00000    0.03721    0.04915 =
         0.05137   -0.00359    0.01645   -0.01912
AFIX 137
H1A   2    0.356975    0.168555   -0.089072    11.00000   -1.50000
H1B   2    0.386482    0.241253   -0.030169    11.00000   -1.50000
H1C   2    0.305456    0.264574   -0.091448    11.00000   -1.50000
AFIX   0
C2    1    0.252406    0.180517   -0.015826    11.00000    0.02701    0.02385 =
         0.04338   -0.00005    0.01071   -0.00621
C3    1    0.274766    0.186301    0.057623    11.00000    0.02094    0.03003 =
         0.04459   -0.00071    0.00110   -0.00736
AFIX  43
H3    2    0.341377    0.197392    0.071226    11.00000   -1.20000
AFIX   0
C4    1    0.213422    0.178150    0.114101    11.00000    0.02608    0.02287 =
         0.03517   -0.00174   -0.00270   -0.00292
C5    1    0.259127    0.211171    0.185485    11.00000    0.03514    0.04288 =
         0.04192   -0.00558   -0.00648   -0.01428
AFIX 137
H5A   2    0.213313    0.251118    0.206846    11.00000   -1.50000
H5B   2    0.319605    0.243568    0.178659    11.00000   -1.50000
H5C   2    0.273398    0.159732    0.216142    11.00000   -1.50000
AFIX   0
C6    1    0.063581    0.157579    0.169493    11.00000    0.02620    0.02754 =
         0.03103   -0.01055    0.00179   -0.00415
C7    1   -0.002035    0.231910    0.172138    11.00000    0.03445    0.02910 =
         0.04270   -0.01373    0.00243   -0.00055
C8    1   -0.054223    0.242946    0.233087    11.00000    0.04425    0.04293 =
         0.05485   -0.02317    0.01165    0.00515
AFIX  43
H8    2   -0.097910    0.291770    0.235716    11.00000   -1.20000
AFIX   0
C9    1   -0.042136    0.182978    0.289152    11.00000    0.05285    0.06082 =
         0.03909   -0.02042    0.01838   -0.00242
AFIX  43
H9    2   -0.076394    0.192276    0.329669    11.00000   -1.20000
AFIX   0
C10   1    0.020289    0.109438    0.285571    11.00000    0.04666    0.05023 =
         0.03010   -0.00945    0.00817   -0.00686
AFIX  43
H10   2    0.026699    0.068549    0.323420    11.00000   -1.20000
AFIX   0
C11   1    0.074378    0.094883    0.226106    11.00000    0.03063    0.03455 =
         0.02873   -0.00702    0.00215   -0.00541
C12   1    0.140419    0.011517    0.224082    11.00000    0.03374    0.03541 =
         0.03059    0.00189    0.00399   -0.00125
AFIX  13
H12   2    0.183279    0.018973    0.184612    11.00000   -1.20000
AFIX   0
C13   1    0.076922   -0.073641    0.209600    11.00000    0.04789    0.03748 =
         0.05081   -0.00176    0.00845   -0.00283
AFIX 137
H13A  2    0.033526   -0.081778    0.247335    11.00000   -1.50000
H13B  2    0.119345   -0.126023    0.207165    11.00000   -1.50000
H13C  2    0.037950   -0.066692    0.165189    11.00000   -1.50000
AFIX   0
C14   1    0.207445   -0.000828    0.292877    11.00000    0.05349    0.06100 =
         0.04197    0.00599   -0.00725    0.00272
AFIX 137
H14A  2    0.244945    0.054025    0.302697    11.00000   -1.50000
H14B  2    0.252224   -0.050851    0.287267    11.00000   -1.50000
H14C  2    0.167083   -0.013380    0.331690    11.00000   -1.50000
AFIX   0
C15   1   -0.014414    0.300121    0.111461    11.00000    0.04645    0.03211 =
         0.05430   -0.00803    0.00347    0.01097
AFIX  13
H15   2   -0.003397    0.267198    0.067407    11.00000   -1.20000
AFIX   0
C16   1    0.063979    0.375472    0.119987    11.00000    0.06303    0.04360 =
         0.11579    0.01901   -0.00315    0.00001
AFIX 137
H16A  2    0.059072    0.405631    0.164869    11.00000   -1.50000
H16B  2    0.053087    0.418923    0.082044    11.00000   -1.50000
H16C  2    0.129018    0.349191    0.118404    11.00000   -1.50000
AFIX   0
C17   1   -0.118105    0.342387    0.102330    11.00000    0.05470    0.05089 =
         0.07267   -0.01216   -0.00600    0.01797
AFIX 137
H17A  2   -0.167242    0.294851    0.100843    11.00000   -1.50000
H17B  2   -0.124593    0.376555    0.058725    11.00000   -1.50000
H17C  2   -0.127669    0.382327    0.141683    11.00000   -1.50000
AFIX   0
C18   1    0.153523    0.165028   -0.122979    11.00000    0.03442    0.03218 =
         0.03268    0.00601    0.00833   -0.01141
C19   1    0.099963    0.242549   -0.148111    11.00000    0.06618    0.03139 =
         0.04731    0.01401    0.00926   -0.00616
C20   1    0.093441    0.260617   -0.221005    11.00000    0.07697    0.04893 =
         0.05045    0.02599    0.00462   -0.00780
AFIX  43
H20   2    0.059257    0.312174   -0.238130    11.00000   -1.20000
AFIX   0
C21   1    0.136290    0.204071   -0.267883    11.00000    0.06833    0.07676 =
         0.03666    0.02146    0.00687   -0.01790
AFIX  43
H21   2    0.131628    0.217668   -0.316262    11.00000   -1.20000
AFIX   0
C22   1    0.186302    0.127043   -0.243369    11.00000    0.04840    0.07119 =
         0.03550    0.00180    0.01435   -0.01322
AFIX  43
H22   2    0.214029    0.088334   -0.275708    11.00000   -1.20000
AFIX   0
C23   1    0.196193    0.105926   -0.170886    11.00000    0.03293    0.04688 =
         0.03378    0.00212    0.00950   -0.01145
C24   1    0.252219    0.020924   -0.146171    11.00000    0.03410    0.04738 =
         0.03929   -0.00547    0.00974   -0.00468
AFIX  13
H24   2    0.270024    0.027416   -0.095022    11.00000   -1.20000
AFIX   0
C25   1    0.185299   -0.062198   -0.156452    11.00000    0.05511    0.05362 =
         0.07011    0.00548   -0.00304   -0.01315
AFIX 137
H25A  2    0.126135   -0.053057   -0.131886    11.00000   -1.50000
H25B  2    0.219876   -0.115219   -0.137654    11.00000   -1.50000
H25C  2    0.167599   -0.070841   -0.206313    11.00000   -1.50000
AFIX   0
C26   1    0.349263    0.005612   -0.183277    11.00000    0.05424    0.06815 =
         0.07655   -0.00546    0.03274   -0.00005
AFIX 137
H26A  2    0.333452   -0.008986   -0.232511    11.00000   -1.50000
H26B  2    0.385898   -0.043867   -0.160539    11.00000   -1.50000
H26C  2    0.388793    0.060168   -0.179857    11.00000   -1.50000
AFIX   0
C27   1    0.051392    0.307523   -0.098012    11.00000    0.14630    0.03606 =
         0.05438    0.01669    0.01348    0.02644
AFIX  13
H27   2    0.037623    0.272506   -0.055475    11.00000   -1.20000
AFIX   0
C28   1   -0.046425    0.348083   -0.127685    11.00000    0.10330    0.06560 =
         0.16131   -0.01185    0.02574    0.01885
AFIX 137
H28A  2   -0.034187    0.391342   -0.164347    11.00000   -1.50000
H28B  2   -0.078258    0.378304   -0.090220    11.00000   -1.50000
H28C  2   -0.088792    0.300296   -0.147286    11.00000   -1.50000
AFIX   0
C29B  1    0.120254    0.383175   -0.074325    11.00000    0.13075    0.08254 =
         0.16555   -0.06071   -0.06009    0.04076
AFIX 137
H29A  2    0.177182    0.358405   -0.047364    11.00000   -1.50000
H29B  2    0.086407    0.424983   -0.045135    11.00000   -1.50000
H29C  2    0.141460    0.414792   -0.115242    11.00000   -1.50000
AFIX   0
B1    3    0.160977   -0.096843    0.030719    11.00000    0.02404    0.02299 =
         0.02518    0.00288    0.00250    0.00156
PART 1
O2    6    0.193342   -0.183705    0.019300    10.55000    0.01835    0.02411 =
         0.05816   -0.01132   -0.00056    0.00309
O3    6    0.234852   -0.046231    0.066024    10.55000    0.02420    0.03160 =
         0.05633   -0.00994   -0.01045    0.00549
C30   1    0.325395   -0.098876    0.077470    10.55000    0.01967    0.03798 =
         0.03422   -0.00508   -0.00198    0.00396
C31   1    0.406635   -0.052709    0.037825    10.55000    0.05088    0.05276 =
         0.07275    0.00907    0.02503    0.00507
AFIX 137
H31A  2    0.385737   -0.048782   -0.011925    10.55000   -1.50000
H31B  2    0.466738   -0.087893    0.043881    10.55000   -1.50000
H31C  2    0.418495    0.007565    0.056599    10.55000   -1.50000
AFIX   0
C32   1    0.355582   -0.098257    0.154697    10.55000    0.04940    0.06585 =
         0.03122   -0.00197   -0.00585    0.01463
AFIX 137
H32A  2    0.367654   -0.036565    0.170238    10.55000   -1.50000
H32B  2    0.415189   -0.133584    0.163519    10.55000   -1.50000
H32C  2    0.303469   -0.124222    0.180392    10.55000   -1.50000
AFIX   0
C33   1    0.297266   -0.194503    0.043146    10.55000    0.02466    0.03631 =
         0.05402    0.00375   -0.00083    0.00922
C34   1    0.347263   -0.218483   -0.024599    10.55000    0.05530    0.10424 =
         0.11696   -0.06312    0.01318    0.00810
AFIX 137
H34A  2    0.318324   -0.273338   -0.044865    10.55000   -1.50000
H34B  2    0.417128   -0.227761   -0.013311    10.55000   -1.50000
H34C  2    0.337785   -0.169435   -0.058234    10.55000   -1.50000
AFIX   0
C35   1    0.311718   -0.274617    0.089384    10.55000    0.09916    0.08246 =
         0.12591    0.03253   -0.02572    0.01593
AFIX 137
H35A  2    0.274992   -0.266858    0.130782    10.55000   -1.50000
H35B  2    0.381140   -0.281282    0.103731    10.55000   -1.50000
H35C  2    0.288488   -0.328187    0.063924    10.55000   -1.50000
AFIX   0
PART 0
PART 2
O2A   6    0.181823   -0.188315    0.032516    10.45000    0.02946    0.02970 =
         0.06252    0.00617    0.00339    0.00529
O3A   6    0.242423   -0.042148    0.046248    10.45000    0.02373    0.02774 =
         0.07195    0.00593   -0.00673   -0.00105
C30A  1    0.329089   -0.099821    0.058736    10.45000    0.02564    0.04886 =
         0.05728    0.00485   -0.00516    0.01027
C31A  1    0.387447   -0.082843   -0.005504    10.45000    0.05440    0.10605 =
         0.14333    0.06297    0.02871    0.01899
AFIX 137
H31D  2    0.348309   -0.100722   -0.047857    10.45000   -1.50000
H31E  2    0.447752   -0.117910   -0.001313    10.45000   -1.50000
H31F  2    0.403369   -0.019105   -0.008168    10.45000   -1.50000
AFIX   0
C32A  1    0.389546   -0.064494    0.122039    10.45000    0.06945    0.09405 =
         0.11626   -0.01072   -0.03696    0.01334
AFIX 137
H32D  2    0.404568   -0.001220    0.114949    10.45000   -1.50000
H32E  2    0.450336   -0.098615    0.128487    10.45000   -1.50000
H32F  2    0.352765   -0.070842    0.163550    10.45000   -1.50000
AFIX   0
C33A  1    0.282544   -0.198069    0.064158    10.45000    0.02208    0.03263 =
         0.05072    0.00956    0.00595    0.00930
C34A  1    0.343731   -0.264029    0.022136    10.45000    0.05269    0.06731 =
         0.09606   -0.02455   -0.01585    0.03618
AFIX 137
H34D  2    0.411825   -0.262679    0.040981    10.45000   -1.50000
H34E  2    0.339927   -0.246100   -0.027033    10.45000   -1.50000
H34F  2    0.317884   -0.324754    0.026058    10.45000   -1.50000
AFIX   0
C35A  1    0.273837   -0.234515    0.135959    10.45000    0.04941    0.11289 =
         0.10101    0.08309    0.02440    0.04476
AFIX 137
H35D  2    0.239333   -0.191315    0.163548    10.45000   -1.50000
H35E  2    0.339029   -0.245208    0.158413    10.45000   -1.50000
H35F  2    0.237446   -0.290890    0.132936    10.45000   -1.50000
AFIX   0
HKLF 4

REM  SIR92 run in space group P 21/n
REM R1 =  0.0482 for    5606 Fo > 4sig(Fo)  and  0.0607 for all    6916 data
REM    469 parameters refined using     79 restraints

END

WGHT      0.0632      1.6029

REM Highest difference peak  0.438,  deepest hole -0.352,  1-sigma level  0.039
Q1    1   0.2602 -0.2630  0.1102  11.00000  0.05    0.43
Q2    1   0.1002  0.3731 -0.0618  11.00000  0.05    0.33
Q3    1  -0.0160  0.3228 -0.0882  11.00000  0.05    0.32
Q4    1   0.2928 -0.1966  0.1448  11.00000  0.05    0.27
Q5    1   0.0807 -0.0039  0.0125  11.00000  0.05    0.22
Q6    1   0.2790 -0.0607 -0.1878  11.00000  0.05    0.22
Q7    1  -0.0756  0.3400 -0.1305  11.00000  0.05    0.22
Q8    1   0.1996 -0.0052 -0.1607  11.00000  0.05    0.22
;
_shelx_res_checksum              82600

_shelx_fab_file                  
;
    0    0    2     73.16      0.00
    0    0    4     23.37      0.00
    0    0    6     -4.49      0.00
    0    0    8     -9.05      0.00
    0    0   10     -4.63      0.00
    0    0   12     -0.59      0.00
    0    0   14      0.24      0.00
    0    0   16     -1.02      0.00
    0    0   18     -2.33      0.00
    0    0   20     -2.16      0.00
    0    0   22     -0.63      0.00
    0    1    1    -85.98      0.00
    0    1    2    -13.37      0.00
    0    1    3    -44.78      0.00
    0    1    4    -14.14      0.00
    0    1    5     -6.56      0.00
    0    1    6     -7.09      0.00
    0    1    7      7.73      0.00
    0    1    8     -1.77      0.00
    0    1    9      6.71      0.00
    0    1   10      0.36      0.00
    0    1   11      2.24      0.00
    0    1   12      0.35      0.00
    0    1   13     -0.01      0.00
    0    1   14     -0.40      0.00
    0    1   15      0.30      0.00
    0    1   16     -0.62      0.00
    0    1   17      1.61      0.00
    0    1   18     -0.16      0.00
    0    1   19      2.31      0.00
    0    1   20      0.44      0.00
    0    1   21      1.42      0.00
    0    1   22      0.32      0.00
    0    2    0     71.73      0.00
    0    2    1     12.31      0.00
    0    2    2     54.39      0.00
    0    2    3     25.06      0.00
    0    2    4     21.32      0.00
    0    2    5     18.68      0.00
    0    2    6     -0.67      0.00
    0    2    7      7.34      0.00
    0    2    8     -6.27      0.00
    0    2    9      0.85      0.00
    0    2   10     -3.81      0.00
    0    2   11     -0.88      0.00
    0    2   12     -1.11      0.00
    0    2   13      0.06      0.00
    0    2   14     -0.25      0.00
    0    2   15      0.94      0.00
    0    2   16     -0.74      0.00
    0    2   17      0.86      0.00
    0    2   18     -1.58      0.00
    0    2   19     -0.16      0.00
    0    2   20     -1.66      0.00
    0    2   21     -0.79      0.00
    0    2   22     -0.70      0.00
    0    3    1    -44.38      0.00
    0    3    2    -22.43      0.00
    0    3    3    -28.05      0.00
    0    3    4    -26.47      0.00
    0    3    5     -8.80      0.00
    0    3    6    -15.64      0.00
    0    3    7      2.03      0.00
    0    3    8     -4.75      0.00
    0    3    9      3.77      0.00
    0    3   10      0.34      0.00
    0    3   11      2.22      0.00
    0    3   12      0.66      0.00
    0    3   13      0.91      0.00
    0    3   14     -0.52      0.00
    0    3   15      0.48      0.00
    0    3   16     -1.11      0.00
    0    3   17      0.77      0.00
    0    3   18     -0.64      0.00
    0    3   19      1.02      0.00
    0    3   20      0.54      0.00
    0    3   21      0.76      0.00
    0    3   22      0.77      0.00
    0    4    0     25.48      0.00
    0    4    1     10.58      0.00
    0    4    2     22.10      0.00
    0    4    3     23.61      0.00
    0    4    4     13.13      0.00
    0    4    5     20.83      0.00
    0    4    6      3.63      0.00
    0    4    7     10.34      0.00
    0    4    8     -1.32      0.00
    0    4    9      2.21      0.00
    0    4   10     -2.20      0.00
    0    4   11     -0.82      0.00
    0    4   12     -1.59      0.00
    0    4   13     -0.36      0.00
    0    4   14     -0.80      0.00
    0    4   15      0.61      0.00
    0    4   16     -0.50      0.00
    0    4   17      0.88      0.00
    0    4   18     -0.47      0.00
    0    4   19      0.12      0.00
    0    4   20     -0.23      0.00
    0    4   21     -0.60      0.00
    0    4   22     -0.15      0.00
    0    5    1    -10.51      0.00
    0    5    2    -13.77      0.00
    0    5    3     -9.79      0.00
    0    5    4    -18.57      0.00
    0    5    5     -6.14      0.00
    0    5    6    -13.68      0.00
    0    5    7     -1.86      0.00
    0    5    8     -5.98      0.00
    0    5    9      0.58      0.00
    0    5   10     -0.62      0.00
    0    5   11      1.34      0.00
    0    5   12      0.91      0.00
    0    5   13      1.17      0.00
    0    5   14      0.26      0.00
    0    5   15      0.66      0.00
    0    5   16     -0.42      0.00
    0    5   17      0.39      0.00
    0    5   18     -0.30      0.00
    0    5   19      0.09      0.00
    0    5   20      0.23      0.00
    0    5   21     -0.20      0.00
    0    6    0      1.74      0.00
    0    6    1      4.59      0.00
    0    6    2      3.02      0.00
    0    6    3     11.25      0.00
    0    6    4      4.03      0.00
    0    6    5     12.07      0.00
    0    6    6      2.91      0.00
    0    6    7      8.17      0.00
    0    6    8      1.24      0.00
    0    6    9      3.04      0.00
    0    6   10     -0.01      0.00
    0    6   11     -0.23      0.00
    0    6   12     -0.79      0.00
    0    6   13     -0.80      0.00
    0    6   14     -0.89      0.00
    0    6   15     -0.30      0.00
    0    6   16     -0.49      0.00
    0    6   17      0.02      0.00
    0    6   18     -0.34      0.00
    0    6   19     -0.15      0.00
    0    6   20     -0.04      0.00
    0    6   21     -0.19      0.00
    0    7    1      1.68      0.00
    0    7    2     -4.40      0.00
    0    7    3      0.09      0.00
    0    7    4     -7.09      0.00
    0    7    5     -1.09      0.00
    0    7    6     -6.99      0.00
    0    7    7     -1.45      0.00
    0    7    8     -4.30      0.00
    0    7    9     -1.11      0.00
    0    7   10     -1.12      0.00
    0    7   11     -0.31      0.00
    0    7   12      0.49      0.00
    0    7   13      0.53      0.00
    0    7   14      0.72      0.00
    0    7   15      0.64      0.00
    0    7   16      0.43      0.00
    0    7   17      0.48      0.00
    0    7   18      0.22      0.00
    0    7   19      0.48      0.00
    0    7   20      0.26      0.00
    0    8    0     -2.80      0.00
    0    8    1      1.05      0.00
    0    8    2     -2.55      0.00
    0    8    3      2.75      0.00
    0    8    4     -1.62      0.00
    0    8    5      3.68      0.00
    0    8    6     -0.06      0.00
    0    8    7      3.28      0.00
    0    8    8      0.98      0.00
    0    8    9      1.58      0.00
    0    8   10      0.99      0.00
    0    8   11      0.08      0.00
    0    8   12      0.30      0.00
    0    8   13     -0.57      0.00
    0    8   14     -0.44      0.00
    0    8   15     -0.66      0.00
    0    8   16     -0.56      0.00
    0    8   17     -0.44      0.00
    0    8   18     -0.61      0.00
    0    8   19     -0.30      0.00
    0    8   20     -0.45      0.00
    0    9    2     -0.87      0.00
    0    9    3      2.79      0.00
    0    9    4     -1.06      0.00
    0    9    5      1.67      0.00
    0    9    6     -1.06      0.00
    0    9    7      0.07      0.00
    0    9    8     -0.66      0.00
    0    9    9     -0.70      0.00
    0    9   10      0.00      0.00
    0    9   11     -0.70      0.00
    0    9   12      0.41      0.00
    0    9   13     -0.04      0.00
    0    9   14      0.53      0.00
    0    9   15      0.49      0.00
    0    9   16      0.56      0.00
    0    9   17      0.59      0.00
    0    9   18      0.49      0.00
    0    9   19      0.52      0.00
    0   10    0     -2.17      0.00
    0   10    1      0.14      0.00
    0   10    2     -2.37      0.00
    0   10    3     -0.02      0.00
    0   10    4     -2.06      0.00
    0   10    5     -0.50      0.00
    0   10    6     -0.95      0.00
    0   10    7     -0.77      0.00
    0   10    8     -0.07      0.00
    0   10    9     -0.81      0.00
    0   10   10      0.33      0.00
    0   10   11     -0.70      0.00
    0   10   12      0.19      0.00
    0   10   13     -0.51      0.00
    0   10   14     -0.26      0.00
    0   10   15     -0.41      0.00
    0   10   16     -0.42      0.00
    0   10   17     -0.60      0.00
    0   10   18     -0.45      0.00
    0   11    1      1.23      0.00
    0   11    2      0.47      0.00
    0   11    3      1.47      0.00
    0   11    4      1.05      0.00
    0   11    5      1.12      0.00
    0   11    6      1.65      0.00
    0   11    7      0.67      0.00
    0   11    8      1.76      0.00
    0   11    9      0.39      0.00
    0   11   10      1.30      0.00
    0   11   11      0.23      0.00
    0   11   12      0.90      0.00
    0   11   13      0.30      0.00
    0   11   14      0.48      0.00
    0   11   15      0.25      0.00
    0   11   16      0.38      0.00
    0   11   17      0.24      0.00
    0   12    0      0.27      0.00
    0   12    1     -0.37      0.00
    0   12    2     -0.18      0.00
    0   12    3     -1.04      0.00
    0   12    4     -0.64      0.00
    0   12    5     -1.83      0.00
    0   12    6     -0.78      0.00
    0   12    7     -2.32      0.00
    0   12    8     -0.98      0.00
    0   12    9     -1.83      0.00
    0   12   10     -0.89      0.00
    0   12   11     -1.34      0.00
    0   12   12     -0.69      0.00
    0   12   13     -1.02      0.00
    0   12   14     -0.42      0.00
    0   12   15     -0.38      0.00
    0   12   16     -0.12      0.00
    0   13    1     -1.33      0.00
    0   13    2      0.66      0.00
    0   13    3     -0.51      0.00
    0   13    4      1.51      0.00
    0   13    5      0.20      0.00
    0   13    6      2.34      0.00
    0   13    7      1.07      0.00
    0   13    8      2.11      0.00
    0   13    9      1.42      0.00
    0   13   10      1.49      0.00
    0   13   11      1.06      0.00
    0   13   12      1.44      0.00
    0   13   13      0.80      0.00
    0   13   14      0.87      0.00
    0   13   15      0.40      0.00
    0   14    0      2.34      0.00
    0   14    1     -0.31      0.00
    0   14    2      1.81      0.00
    0   14    3     -1.09      0.00
    0   14    4      0.86      0.00
    0   14    5     -1.95      0.00
    0   14    6     -0.40      0.00
    0   14    7     -2.03      0.00
    0   14    8     -1.49      0.00
    0   14    9     -1.40      0.00
    0   14   10     -1.28      0.00
    0   14   11     -1.29      0.00
    0   14   12     -0.90      0.00
    0   14   13     -1.16      0.00
    0   14   14     -0.76      0.00
    0   15    1     -2.84      0.00
    0   15    2      0.65      0.00
    0   15    3     -1.83      0.00
    0   15    4      1.46      0.00
    0   15    5     -0.55      0.00
    0   15    6      1.68      0.00
    0   15    7      0.89      0.00
    0   15    8      1.18      0.00
    0   15    9      1.31      0.00
    0   15   10      0.89      0.00
    0   15   11      0.85      0.00
    0   15   12      0.89      0.00
    0   16    0      3.21      0.00
    0   16    1     -0.05      0.00
    0   16    2      2.54      0.00
    0   16    3     -0.61      0.00
    0   16    4      1.26      0.00
    0   16    5     -1.21      0.00
    0   16    6     -0.05      0.00
    0   16    7     -0.93      0.00
    0   16    8     -0.92      0.00
    0   16    9     -0.52      0.00
    0   17    1     -2.34      0.00
    0   17    2     -0.34      0.00
    0   17    3     -1.65      0.00
    0   17    4      0.31      0.00
    0   17    5     -0.66      0.00
    0   17    6      0.62      0.00
   -1    0   21      1.29      0.00
   -1    0   19      1.75      0.00
   -1    0   17      1.10      0.00
   -1    0   15      0.51      0.00
   -1    0   13      1.86      0.00
   -1    0   11      6.03      0.00
   -1    0    9     10.89      0.00
   -1    0    7      8.73      0.00
   -1    0    5    -11.02      0.00
   -1    0    3    -50.90      0.00
   -1    0    1    -81.26      0.00
    1    0    1    -66.27      0.00
    1    0    3    -24.86      0.00
    1    0    5      1.62      0.00
    1    0    7      6.11      0.00
    1    0    9      2.59      0.00
    1    0   11     -0.33      0.00
    1    0   13     -0.91      0.00
    1    0   15      0.58      0.00
    1    0   17      2.36      0.00
    1    0   19      2.73      0.00
    1    0   21      1.16      0.00
   -1    1   22     -0.80      0.00
   -1    1   21     -0.41      0.00
   -1    1   20     -1.67      0.00
   -1    1   19     -0.24      0.00
   -1    1   18     -1.41      0.00
   -1    1   17      0.11      0.00
   -1    1   16     -0.60      0.00
   -1    1   15      0.02      0.00
   -1    1   14     -0.94      0.00
   -1    1   13     -0.50      0.00
   -1    1   12     -3.58      0.00
   -1    1   11     -0.77      0.00
   -1    1   10     -8.14      0.00
   -1    1    9      0.96      0.00
   -1    1    8    -10.02      0.00
   -1    1    7      5.71      0.00
   -1    1    6     -0.01      0.00
   -1    1    5     13.01      0.00
   -1    1    4     29.44      0.00
   -1    1    3     17.49      0.00
   -1    1    2     65.91      0.00
   -1    1    1     11.05      0.00
    1    1    0     72.76      0.00
    1    1    1      3.08      0.00
    1    1    2     41.69      0.00
    1    1    3      9.81      0.00
    1    1    4      8.07      0.00
    1    1    5      5.77      0.00
    1    1    6     -5.18      0.00
    1    1    7      1.09      0.00
    1    1    8     -4.36      0.00
    1    1    9     -0.57      0.00
    1    1   10     -0.95      0.00
    1    1   11     -0.54      0.00
    1    1   12      0.64      0.00
    1    1   13      0.41      0.00
    1    1   14      0.10      0.00
    1    1   15      0.98      0.00
    1    1   16     -1.49      0.00
    1    1   17      0.66      0.00
    1    1   18     -2.56      0.00
    1    1   19     -0.15      0.00
    1    1   20     -1.93      0.00
    1    1   21     -0.57      0.00
    1    1   22     -0.38      0.00
   -1    2   22      0.52      0.00
   -1    2   21      1.35      0.00
   -1    2   20      0.65      0.00
   -1    2   19      1.40      0.00
   -1    2   18     -0.11      0.00
   -1    2   17      0.66      0.00
   -1    2   16     -0.18      0.00
   -1    2   15      0.56      0.00
   -1    2   14      0.44      0.00
   -1    2   13      2.10      0.00
   -1    2   12      1.26      0.00
   -1    2   11      5.04      0.00
   -1    2   10      0.12      0.00
   -1    2    9      7.43      0.00
   -1    2    8     -5.68      0.00
   -1    2    7      3.10      0.00
   -1    2    6    -16.64      0.00
   -1    2    5    -14.96      0.00
   -1    2    4    -27.39      0.00
   -1    2    3    -43.17      0.00
   -1    2    2    -25.50      0.00
   -1    2    1    -58.94      0.00
    1    2    0      6.41      0.00
    1    2    1    -45.11      0.00
    1    2    2    -12.63      0.00
    1    2    3    -17.68      0.00
    1    2    4    -13.92      0.00
    1    2    5      0.26      0.00
    1    2    6     -5.47      0.00
    1    2    7      4.58      0.00
    1    2    8     -0.12      0.00
    1    2    9      2.42      0.00
    1    2   10      1.24      0.00
    1    2   11      0.42      0.00
    1    2   12      0.11      0.00
    1    2   13      0.14      0.00
    1    2   14     -1.30      0.00
    1    2   15      0.87      0.00
    1    2   16     -1.50      0.00
    1    2   17      1.73      0.00
    1    2   18     -0.52      0.00
    1    2   19      1.82      0.00
    1    2   20      0.67      0.00
    1    2   21      0.86      0.00
    1    2   22      0.85      0.00
   -1    3   22     -0.86      0.00
   -1    3   21     -0.86      0.00
   -1    3   20     -1.09      0.00
   -1    3   19     -0.09      0.00
   -1    3   18     -0.55      0.00
   -1    3   17      0.34      0.00
   -1    3   16     -0.26      0.00
   -1    3   15     -0.27      0.00
   -1    3   14     -1.19      0.00
   -1    3   13     -1.18      0.00
   -1    3   12     -3.09      0.00
   -1    3   11     -1.06      0.00
   -1    3   10     -4.55      0.00
   -1    3    9      3.39      0.00
   -1    3    8     -2.33      0.00
   -1    3    7     14.02      0.00
   -1    3    6      8.26      0.00
   -1    3    5     27.31      0.00
   -1    3    4     26.34      0.00
   -1    3    3     31.68      0.00
   -1    3    2     39.50      0.00
   -1    3    1     18.19      0.00
    1    3    0     35.32      0.00
    1    3    1      4.71      0.00
    1    3    2     18.97      0.00
    1    3    3     16.24      0.00
    1    3    4      4.41      0.00
    1    3    5     11.25      0.00
    1    3    6     -2.48      0.00
    1    3    7      3.08      0.00
    1    3    8     -2.97      0.00
    1    3    9     -0.94      0.00
    1    3   10     -1.52      0.00
    1    3   11     -0.97      0.00
    1    3   12     -0.95      0.00
    1    3   13      0.70      0.00
    1    3   14     -0.98      0.00
    1    3   15      1.59      0.00
    1    3   16     -1.25      0.00
    1    3   17      1.21      0.00
    1    3   18     -1.25      0.00
    1    3   19     -0.08      0.00
    1    3   20     -0.65      0.00
    1    3   21     -0.96      0.00
    1    3   22     -0.15      0.00
   -1    4   22      0.63      0.00
   -1    4   21      0.64      0.00
   -1    4   20      0.32      0.00
   -1    4   19      0.31      0.00
   -1    4   18     -0.31      0.00
   -1    4   17      0.02      0.00
   -1    4   16      0.10      0.00
   -1    4   15      0.52      0.00
   -1    4   14      1.01      0.00
   -1    4   13      1.85      0.00
   -1    4   12      1.47      0.00
   -1    4   11      2.77      0.00
   -1    4   10     -1.28      0.00
   -1    4    9      1.02      0.00
   -1    4    8     -9.49      0.00
   -1    4    7     -5.70      0.00
   -1    4    6    -21.61      0.00
   -1    4    5    -16.85      0.00
   -1    4    4    -29.35      0.00
   -1    4    3    -25.04      0.00
   -1    4    2    -23.24      0.00
   -1    4    1    -22.72      0.00
    1    4    1    -13.14      0.00
    1    4    2    -10.55      0.00
    1    4    3     -4.33      0.00
    1    4    4    -13.11      0.00
    1    4    5      0.70      0.00
    1    4    6     -6.82      0.00
    1    4    7      2.25      0.00
    1    4    8     -1.03      0.00
    1    4    9      1.86      0.00
    1    4   10      1.12      0.00
    1    4   11      1.52      0.00
    1    4   12      0.33      0.00
    1    4   13      1.43      0.00
    1    4   14     -0.86      0.00
    1    4   15      1.30      0.00
    1    4   16     -1.19      0.00
    1    4   17      1.11      0.00
    1    4   18     -0.37      0.00
    1    4   19      0.39      0.00
    1    4   20      0.63      0.00
    1    4   21     -0.19      0.00
    1    4   22      0.77      0.00
   -1    5   21     -0.21      0.00
   -1    5   20     -0.18      0.00
   -1    5   19      0.10      0.00
   -1    5   18      0.10      0.00
   -1    5   17     -0.11      0.00
   -1    5   16     -0.07      0.00
   -1    5   15     -0.84      0.00
   -1    5   14     -1.00      0.00
   -1    5   13     -1.52      0.00
   -1    5   12     -1.63      0.00
   -1    5   11     -0.13      0.00
   -1    5   10     -0.25      0.00
   -1    5    9      5.67      0.00
   -1    5    8      4.45      0.00
   -1    5    7     14.88      0.00
   -1    5    6     11.69      0.00
   -1    5    5     22.71      0.00
   -1    5    4     16.75      0.00
   -1    5    3     21.68      0.00
   -1    5    2     14.08      0.00
   -1    5    1     10.57      0.00
    1    5    0      6.46      0.00
    1    5    1      2.81      0.00
    1    5    2      0.80      0.00
    1    5    3      9.57      0.00
    1    5    4     -1.50      0.00
    1    5    5      8.03      0.00
    1    5    6     -1.91      0.00
    1    5    7      3.42      0.00
    1    5    8     -1.56      0.00
    1    5    9     -0.02      0.00
    1    5   10     -1.32      0.00
    1    5   11     -0.84      0.00
    1    5   12     -1.51      0.00
    1    5   13     -0.13      0.00
    1    5   14     -1.54      0.00
    1    5   15      0.56      0.00
    1    5   16     -1.27      0.00
    1    5   17      0.36      0.00
    1    5   18     -0.65      0.00
    1    5   19     -0.49      0.00
    1    5   20      0.20      0.00
    1    5   21     -0.67      0.00
   -1    6   21      0.25      0.00
   -1    6   20     -0.07      0.00
   -1    6   19      0.15      0.00
   -1    6   18      0.19      0.00
   -1    6   17     -0.09      0.00
   -1    6   16      0.78      0.00
   -1    6   15      0.40      0.00
   -1    6   14      1.34      0.00
   -1    6   13      0.85      0.00
   -1    6   12      0.80      0.00
   -1    6   11     -0.24      0.00
   -1    6   10     -2.96      0.00
   -1    6    9     -3.58      0.00
   -1    6    8     -9.51      0.00
   -1    6    7     -8.35      0.00
   -1    6    6    -15.64      0.00
   -1    6    5    -11.73      0.00
   -1    6    4    -16.77      0.00
   -1    6    3     -9.71      0.00
   -1    6    2    -10.66      0.00
   -1    6    1     -2.86      0.00
    1    6    0      1.78      0.00
    1    6    1      2.43      0.00
    1    6    2     -4.20      0.00
    1    6    3      3.86      0.00
    1    6    4     -5.70      0.00
    1    6    5      3.14      0.00
    1    6    6     -4.10      0.00
    1    6    7      1.83      0.00
    1    6    8     -1.32      0.00
    1    6    9      0.91      0.00
    1    6   10      0.48      0.00
    1    6   11      0.92      0.00
    1    6   12      0.62      0.00
    1    6   13      1.47      0.00
    1    6   14      0.19      0.00
    1    6   15      1.46      0.00
    1    6   16     -0.02      0.00
    1    6   17      0.99      0.00
    1    6   18      0.44      0.00
    1    6   19      0.30      0.00
    1    6   20      0.75      0.00
    1    6   21     -0.16      0.00
   -1    7   21      0.07      0.00
   -1    7   20     -0.50      0.00
   -1    7   19     -0.14      0.00
   -1    7   18     -0.21      0.00
   -1    7   17     -0.65      0.00
   -1    7   16     -0.11      0.00
   -1    7   15     -1.16      0.00
   -1    7   14     -0.29      0.00
   -1    7   13     -0.93      0.00
   -1    7   12      0.57      0.00
   -1    7   11      1.27      0.00
   -1    7   10      2.94      0.00
   -1    7    9      5.58      0.00
   -1    7    8      6.13      0.00
   -1    7    7      9.91      0.00
   -1    7    6      8.08      0.00
   -1    7    5     11.47      0.00
   -1    7    4      6.86      0.00
   -1    7    3      8.34      0.00
   -1    7    2      2.06      0.00
   -1    7    1      2.67      0.00
    1    7    0     -3.00      0.00
    1    7    1      1.02      0.00
    1    7    2     -5.28      0.00
    1    7    3      2.21      0.00
    1    7    4     -5.04      0.00
    1    7    5      2.50      0.00
    1    7    6     -3.22      0.00
    1    7    7      1.53      0.00
    1    7    8     -1.28      0.00
    1    7    9     -0.05      0.00
    1    7   10     -0.41      0.00
    1    7   11     -0.58      0.00
    1    7   12     -0.90      0.00
    1    7   13     -0.49      0.00
    1    7   14     -1.41      0.00
    1    7   15     -0.44      0.00
    1    7   16     -1.21      0.00
    1    7   17     -0.48      0.00
    1    7   18     -0.76      0.00
    1    7   19     -0.66      0.00
    1    7   20     -0.25      0.00
   -1    8   20      0.13      0.00
   -1    8   19      0.54      0.00
   -1    8   18      0.42      0.00
   -1    8   17      0.25      0.00
   -1    8   16      0.83      0.00
   -1    8   15      0.13      0.00
   -1    8   14      0.84      0.00
   -1    8   13     -0.69      0.00
   -1    8   12     -0.35      0.00
   -1    8   11     -2.39      0.00
   -1    8   10     -2.88      0.00
   -1    8    9     -4.60      0.00
   -1    8    8     -5.57      0.00
   -1    8    7     -5.83      0.00
   -1    8    6     -6.87      0.00
   -1    8    5     -4.59      0.00
   -1    8    4     -5.65      0.00
   -1    8    3     -1.53      0.00
   -1    8    2     -2.28      0.00
   -1    8    1      1.93      0.00
    1    8    0     -0.39      0.00
    1    8    1      4.52      0.00
    1    8    2     -0.65      0.00
    1    8    3      5.63      0.00
    1    8    4     -0.42      0.00
    1    8    5      4.72      0.00
    1    8    6     -0.37      0.00
    1    8    7      2.48      0.00
    1    8    8      0.30      0.00
    1    8    9      0.71      0.00
    1    8   10      0.65      0.00
    1    8   11      0.42      0.00
    1    8   12      0.49      0.00
    1    8   13      0.99      0.00
    1    8   14      0.57      0.00
    1    8   15      1.19      0.00
    1    8   16      0.71      0.00
    1    8   17      1.03      0.00
    1    8   18      0.61      0.00
    1    8   19      0.55      0.00
    1    8   20      0.49      0.00
   -1    9   19     -0.34      0.00
   -1    9   18     -0.42      0.00
   -1    9   17     -0.52      0.00
   -1    9   16     -0.30      0.00
   -1    9   15     -0.56      0.00
   -1    9   14      0.39      0.00
   -1    9   13     -0.05      0.00
   -1    9   12      1.78      0.00
   -1    9   11      1.23      0.00
   -1    9   10      3.29      0.00
   -1    9    9      2.61      0.00
   -1    9    8      4.41      0.00
   -1    9    7      3.33      0.00
   -1    9    6      3.55      0.00
   -1    9    5      2.92      0.00
   -1    9    4      1.09      0.00
   -1    9    3      1.50      0.00
   -1    9    2     -1.19      0.00
   -1    9    1     -0.26      0.00
    1    9    0     -3.06      0.00
    1    9    1      0.77      0.00
    1    9    2     -4.51      0.00
    1    9    3     -0.07      0.00
    1    9    4     -4.73      0.00
    1    9    5     -0.79      0.00
    1    9    6     -3.46      0.00
    1    9    7     -1.18      0.00
    1    9    8     -1.61      0.00
    1    9    9     -1.19      0.00
    1    9   10     -0.52      0.00
    1    9   11     -0.76      0.00
    1    9   12     -0.62      0.00
    1    9   13     -0.48      0.00
    1    9   14     -0.89      0.00
    1    9   15     -0.67      0.00
    1    9   16     -0.97      0.00
    1    9   17     -0.80      0.00
    1    9   18     -0.77      0.00
    1    9   19     -0.49      0.00
   -1   10   18      0.42      0.00
   -1   10   17      0.40      0.00
   -1   10   16      0.32      0.00
   -1   10   15      0.07      0.00
   -1   10   14      0.11      0.00
   -1   10   13     -0.96      0.00
   -1   10   12     -0.42      0.00
   -1   10   11     -2.06      0.00
   -1   10   10     -0.93      0.00
   -1   10    9     -3.03      0.00
   -1   10    8     -1.06      0.00
   -1   10    7     -3.01      0.00
   -1   10    6     -0.77      0.00
   -1   10    5     -1.30      0.00
   -1   10    4     -0.14      0.00
   -1   10    2      0.51      0.00
   -1   10    1      1.90      0.00
    1   10    0     -0.88      0.00
    1   10    1      3.10      0.00
    1   10    4      0.86      0.00
    1   10    5      3.18      0.00
    1   10    6      1.78      0.00
    1   10    7      2.27      0.00
    1   10    8      1.96      0.00
    1   10    9      1.06      0.00
    1   10   10      1.41      0.00
    1   10   11      0.63      0.00
    1   10   12      0.73      0.00
    1   10   13      0.70      0.00
    1   10   14      0.44      0.00
    1   10   15      0.61      0.00
    1   10   16      0.73      0.00
    1   10   17      0.65      0.00
    1   10   18      0.72      0.00
   -1   11   17     -0.19      0.00
   -1   11   16     -0.35      0.00
   -1   11   15     -0.06      0.00
   -1   11   14      0.20      0.00
   -1   11   13      0.02      0.00
   -1   11   12      0.96      0.00
   -1   11   11      0.17      0.00
   -1   11   10      1.59      0.00
   -1   11    9     -0.11      0.00
   -1   11    8      2.07      0.00
   -1   11    7     -0.53      0.00
   -1   11    6      1.47      0.00
   -1   11    5     -0.93      0.00
   -1   11    4      0.19      0.00
   -1   11    3     -1.24      0.00
   -1   11    2     -0.69      0.00
   -1   11    1     -1.14      0.00
    1   11    0     -1.60      0.00
    1   11    1      0.54      0.00
    1   11    2     -2.25      0.00
    1   11    3     -0.46      0.00
    1   11    4     -2.23      0.00
    1   11    5     -1.63      0.00
    1   11    6     -2.12      0.00
    1   11    7     -2.35      0.00
    1   11    8     -1.55      0.00
    1   11    9     -2.07      0.00
    1   11   10     -0.97      0.00
    1   11   11     -1.35      0.00
    1   11   12     -0.89      0.00
    1   11   13     -0.65      0.00
    1   11   14     -0.48      0.00
    1   11   15     -0.44      0.00
    1   11   16     -0.22      0.00
    1   11   17     -0.68      0.00
   -1   12   16     -0.10      0.00
   -1   12   15      0.35      0.00
   -1   12   14      0.14      0.00
   -1   12   13     -0.12      0.00
   -1   12   12      0.28      0.00
   -1   12   11     -0.48      0.00
   -1   12   10      0.52      0.00
   -1   12    9     -0.76      0.00
   -1   12    8      1.17      0.00
   -1   12    7     -1.01      0.00
   -1   12    6      1.53      0.00
   -1   12    5     -0.65      0.00
   -1   12    4      1.60      0.00
   -1   12    3     -0.26      0.00
   -1   12    2      1.42      0.00
   -1   12    1      0.01      0.00
    1   12    0     -0.83      0.00
    1   12    1      0.76      0.00
    1   12    2     -0.01      0.00
    1   12    3      1.27      0.00
    1   12    4      1.11      0.00
    1   12    5      1.50      0.00
    1   12    6      2.24      0.00
    1   12    7      1.62      0.00
    1   12    8      2.33      0.00
    1   12    9      1.34      0.00
    1   12   10      1.78      0.00
    1   12   11      1.21      0.00
    1   12   12      1.30      0.00
    1   12   13      0.82      0.00
    1   12   14      0.64      0.00
    1   12   15      0.12      0.00
    1   12   16      0.39      0.00
   -1   13   15      0.02      0.00
   -1   13   14     -0.58      0.00
   -1   13   13     -0.43      0.00
   -1   13   12     -0.20      0.00
   -1   13   11     -0.67      0.00
   -1   13   10     -0.16      0.00
   -1   13    9     -1.23      0.00
   -1   13    8      0.05      0.00
   -1   13    7     -1.80      0.00
   -1   13    6      0.65      0.00
   -1   13    5     -1.76      0.00
   -1   13    4      0.91      0.00
   -1   13    3     -1.40      0.00
   -1   13    2      1.02      0.00
   -1   13    1     -0.95      0.00
    1   13    0      0.66      0.00
    1   13    1      0.42      0.00
    1   13    2     -0.16      0.00
    1   13    3     -0.47      0.00
    1   13    4     -0.67      0.00
    1   13    5     -1.76      0.00
    1   13    6     -1.23      0.00
    1   13    7     -2.22      0.00
    1   13    8     -1.55      0.00
    1   13    9     -1.72      0.00
    1   13   10     -1.35      0.00
    1   13   11     -1.61      0.00
    1   13   12     -1.08      0.00
    1   13   13     -1.27      0.00
    1   13   14     -0.52      0.00
    1   13   15     -0.45      0.00
   -1   14   14      0.17      0.00
   -1   14   13      0.75      0.00
   -1   14   12      0.46      0.00
   -1   14   11      0.50      0.00
   -1   14   10      0.92      0.00
   -1   14    9      0.61      0.00
   -1   14    8      1.56      0.00
   -1   14    7     -0.07      0.00
   -1   14    6      1.76      0.00
   -1   14    5     -1.11      0.00
   -1   14    4      1.44      0.00
   -1   14    3     -1.59      0.00
   -1   14    2      0.99      0.00
   -1   14    1     -1.62      0.00
    1   14    0     -0.57      0.00
    1   14    1     -0.94      0.00
    1   14    2      0.07      0.00
    1   14    3     -0.24      0.00
    1   14    4      1.17      0.00
    1   14    5      0.41      0.00
    1   14    6      1.81      0.00
    1   14    7      1.37      0.00
    1   14    8      1.43      0.00
    1   14    9      1.45      0.00
    1   14   10      1.37      0.00
    1   14   11      0.94      0.00
    1   14   12      1.50      0.00
    1   14   13      0.71      0.00
   -1   15   12     -0.68      0.00
   -1   15   11     -0.28      0.00
   -1   15   10     -0.73      0.00
   -1   15    9     -0.94      0.00
   -1   15    8     -0.48      0.00
   -1   15    7     -1.43      0.00
   -1   15    6      0.61      0.00
   -1   15    5     -1.39      0.00
   -1   15    4      1.51      0.00
   -1   15    3     -1.00      0.00
   -1   15    2      2.06      0.00
   -1   15    1     -0.64      0.00
    1   15    0      1.95      0.00
    1   15    1      0.18      0.00
    1   15    2      1.14      0.00
    1   15    3     -0.71      0.00
    1   15    4      0.39      0.00
    1   15    5     -1.32      0.00
    1   15    6     -0.70      0.00
    1   15    7     -1.04      0.00
    1   15    8     -1.39      0.00
    1   15    9     -0.95      0.00
    1   15   10     -0.88      0.00
    1   15   11     -1.26      0.00
   -1   16    9      0.69      0.00
   -1   16    8      0.81      0.00
   -1   16    7      0.01      0.00
   -1   16    6      1.14      0.00
   -1   16    5     -0.88      0.00
   -1   16    4      0.74      0.00
   -1   16    3     -1.66      0.00
   -1   16    2      0.27      0.00
   -1   16    1     -2.27      0.00
    1   16    0     -0.28      0.00
    1   16    1     -1.93      0.00
    1   16    2      0.07      0.00
    1   16    3     -1.07      0.00
    1   16    4      0.76      0.00
    1   16    5     -0.08      0.00
    1   16    6      0.69      0.00
    1   16    7      0.89      0.00
    1   16    8      0.50      0.00
    1   16    9      0.89      0.00
   -1   17    5     -0.54      0.00
   -1   17    4      1.02      0.00
   -1   17    3      0.27      0.00
   -1   17    2      1.56      0.00
   -1   17    1      0.26      0.00
    1   17    0      1.69      0.00
    1   17    1      0.29      0.00
    1   17    2      1.34      0.00
    1   17    3      0.05      0.00
    1   17    4      0.70      0.00
    1   17    5     -0.29      0.00
    1   17    6     -0.20      0.00
   -2    0   22     -0.45      0.00
   -2    0   20     -0.97      0.00
   -2    0   18     -0.95      0.00
   -2    0   16     -0.68      0.00
   -2    0   14     -2.05      0.00
   -2    0   12     -5.50      0.00
   -2    0   10     -9.70      0.00
   -2    0    8     -9.76      0.00
   -2    0    6      0.40      0.00
   -2    0    4     22.25      0.00
   -2    0    2     41.37      0.00
    2    0    0     36.11      0.00
    2    0    2     12.71      0.00
    2    0    4     -3.98      0.00
    2    0    6     -5.61      0.00
    2    0    8     -1.90      0.00
    2    0   10     -0.13      0.00
    2    0   12      0.24      0.00
    2    0   14     -0.66      0.00
    2    0   16     -2.18      0.00
    2    0   18     -2.72      0.00
    2    0   20     -1.57      0.00
    2    0   22     -0.18      0.00
   -2    1   22      0.26      0.00
   -2    1   21      0.82      0.00
   -2    1   20      0.42      0.00
   -2    1   19      1.05      0.00
   -2    1   18      0.22      0.00
   -2    1   17      0.65      0.00
   -2    1   16      0.16      0.00
   -2    1   15      1.12      0.00
   -2    1   14      0.46      0.00
   -2    1   13      3.59      0.00
   -2    1   12      1.08      0.00
   -2    1   11      7.36      0.00
   -2    1   10      0.55      0.00
   -2    1    9      9.55      0.00
   -2    1    8     -2.49      0.00
   -2    1    7      4.52      0.00
   -2    1    6     -7.88      0.00
   -2    1    5    -11.78      0.00
   -2    1    4    -13.61      0.00
   -2    1    3    -33.09      0.00
   -2    1    2    -14.08      0.00
   -2    1    1    -38.74      0.00
    2    1    0      5.44      0.00
    2    1    1    -21.63      0.00
    2    1    2     -3.26      0.00
    2    1    3     -1.55      0.00
    2    1    4     -3.15      0.00
    2    1    5      5.72      0.00
    2    1    6      0.15      0.00
    2    1    7      3.48      0.00
    2    1    8      1.27      0.00
    2    1    9      0.81      0.00
    2    1   10      1.05      0.00
    2    1   11      0.06      0.00
    2    1   12      0.15      0.00
    2    1   13      0.39      0.00
    2    1   14     -0.75      0.00
    2    1   15      1.56      0.00
    2    1   16     -0.86      0.00
    2    1   17      2.47      0.00
    2    1   18     -0.25      0.00
    2    1   19      2.06      0.00
    2    1   20      0.43      0.00
    2    1   21      0.70      0.00
    2    1   22      0.49      0.00
   -2    2   22     -0.65      0.00
   -2    2   21     -0.81      0.00
   -2    2   20     -1.04      0.00
   -2    2   19     -0.48      0.00
   -2    2   18     -0.63      0.00
   -2    2   17     -0.28      0.00
   -2    2   16     -0.59      0.00
   -2    2   15     -0.60      0.00
   -2    2   14     -2.25      0.00
   -2    2   13     -1.46      0.00
   -2    2   12     -5.03      0.00
   -2    2   11     -1.58      0.00
   -2    2   10     -7.05      0.00
   -2    2    9      1.71      0.00
   -2    2    8     -4.49      0.00
   -2    2    7      9.53      0.00
   -2    2    6      6.65      0.00
   -2    2    5     19.49      0.00
   -2    2    4     24.00      0.00
   -2    2    3     24.76      0.00
   -2    2    2     32.95      0.00
   -2    2    1     16.84      0.00
    2    2    0     22.55      0.00
    2    2    1     -0.63      0.00
    2    2    2      5.22      0.00
    2    2    3      6.15      0.00
    2    2    4     -3.72      0.00
    2    2    5      2.17      0.00
    2    2    6     -4.06      0.00
    2    2    7     -1.46      0.00
    2    2    8     -1.76      0.00
    2    2    9     -2.12      0.00
    2    2   10     -0.70      0.00
    2    2   11     -1.02      0.00
    2    2   12     -0.95      0.00
    2    2   13      0.65      0.00
    2    2   14     -1.55      0.00
    2    2   15      1.44      0.00
    2    2   16     -2.00      0.00
    2    2   17      0.95      0.00
    2    2   18     -1.83      0.00
    2    2   19     -0.17      0.00
    2    2   20     -0.89      0.00
    2    2   21     -0.88      0.00
    2    2   22     -0.18      0.00
   -2    3   22      0.89      0.00
   -2    3   21      0.93      0.00
   -2    3   20      0.76      0.00
   -2    3   19      0.54      0.00
   -2    3   18      0.30      0.00
   -2    3   17      0.21      0.00
   -2    3   16      0.68      0.00
   -2    3   15      1.23      0.00
   -2    3   14      1.49      0.00
   -2    3   13      3.28      0.00
   -2    3   12      2.04      0.00
   -2    3   11      4.73      0.00
   -2    3   10     -0.25      0.00
   -2    3    9      2.82      0.00
   -2    3    8     -7.65      0.00
   -2    3    7     -5.24      0.00
   -2    3    6    -18.91      0.00
   -2    3    5    -18.16      0.00
   -2    3    4    -27.28      0.00
   -2    3    3    -26.25      0.00
   -2    3    2    -24.23      0.00
   -2    3    1    -19.42      0.00
    2    3    0      9.00      0.00
    2    3    1     -4.81      0.00
    2    3    2     -4.02      0.00
    2    3    3      3.27      0.00
    2    3    4     -4.50      0.00
    2    3    5      3.85      0.00
    2    3    6     -0.14      0.00
    2    3    7      2.22      0.00
    2    3    8      2.15      0.00
    2    3    9      1.18      0.00
    2    3   10      1.83      0.00
    2    3   11      1.57      0.00
    2    3   12      0.05      0.00
    2    3   13      2.12      0.00
    2    3   14     -1.22      0.00
    2    3   15      2.04      0.00
    2    3   16     -1.26      0.00
    2    3   17      1.60      0.00
    2    3   18     -0.31      0.00
    2    3   19      0.67      0.00
    2    3   20      0.72      0.00
    2    3   21      0.02      0.00
    2    3   22      0.86      0.00
   -2    4   22     -0.73      0.00
   -2    4   21     -0.79      0.00
   -2    4   20     -0.47      0.00
   -2    4   19     -0.31      0.00
   -2    4   18      0.07      0.00
   -2    4   17     -0.64      0.00
   -2    4   16     -0.50      0.00
   -2    4   15     -1.45      0.00
   -2    4   14     -1.95      0.00
   -2    4   13     -2.17      0.00
   -2    4   12     -3.04      0.00
   -2    4   11     -0.86      0.00
   -2    4   10     -1.51      0.00
   -2    4    9      4.97      0.00
   -2    4    8      4.90      0.00
   -2    4    7     15.10      0.00
   -2    4    6     14.88      0.00
   -2    4    5     24.38      0.00
   -2    4    4     21.41      0.00
   -2    4    3     24.93      0.00
   -2    4    2     16.54      0.00
   -2    4    1     14.55      0.00
    2    4    0      3.67      0.00
    2    4    1     -1.29      0.00
    2    4    2     -4.75      0.00
    2    4    3      3.86      0.00
    2    4    4     -5.00      0.00
    2    4    5      1.77      0.00
    2    4    6     -2.63      0.00
    2    4    7     -0.96      0.00
    2    4    8     -1.30      0.00
    2    4    9     -1.79      0.00
    2    4   10     -1.60      0.00
    2    4   11     -0.72      0.00
    2    4   12     -2.49      0.00
    2    4   13      0.49      0.00
    2    4   14     -2.44      0.00
    2    4   15      0.95      0.00
    2    4   16     -1.77      0.00
    2    4   17      0.42      0.00
    2    4   18     -0.73      0.00
    2    4   19     -0.56      0.00
    2    4   20      0.22      0.00
    2    4   21     -0.88      0.00
   -2    5   21      0.48      0.00
   -2    5   20      0.20      0.00
   -2    5   19     -0.05      0.00
   -2    5   18      0.54      0.00
   -2    5   17      0.03      0.00
   -2    5   16      1.37      0.00
   -2    5   15      1.05      0.00
   -2    5   14      2.09      0.00
   -2    5   13      1.84      0.00
   -2    5   12      1.56      0.00
   -2    5   11      0.68      0.00
   -2    5   10     -2.72      0.00
   -2    5    9     -4.37      0.00
   -2    5    8    -10.80      0.00
   -2    5    7    -12.39      0.00
   -2    5    6    -19.24      0.00
   -2    5    5    -18.12      0.00
   -2    5    4    -21.66      0.00
   -2    5    3    -14.89      0.00
   -2    5    2    -15.26      0.00
   -2    5    1     -3.75      0.00
    2    5    0      5.11      0.00
    2    5    1      5.59      0.00
    2    5    2     -1.15      0.00
    2    5    3      7.19      0.00
    2    5    4     -1.65      0.00
    2    5    5      4.20      0.00
    2    5    6     -0.07      0.00
    2    5    7      1.73      0.00
    2    5    8      1.09      0.00
    2    5    9      1.23      0.00
    2    5   10      0.87      0.00
    2    5   11      2.07      0.00
    2    5   12      0.13      0.00
    2    5   13      2.60      0.00
    2    5   14     -0.31      0.00
    2    5   15      2.10      0.00
    2    5   16     -0.24      0.00
    2    5   17      1.08      0.00
    2    5   18      0.60      0.00
    2    5   19     -0.02      0.00
    2    5   20      1.04      0.00
    2    5   21     -0.32      0.00
   -2    6   21      0.06      0.00
   -2    6   20     -0.30      0.00
   -2    6   19     -0.32      0.00
   -2    6   18     -0.05      0.00
   -2    6   17     -1.22      0.00
   -2    6   16     -0.49      0.00
   -2    6   15     -1.91      0.00
   -2    6   14     -1.00      0.00
   -2    6   13     -1.77      0.00
   -2    6   12     -0.10      0.00
   -2    6   11      1.15      0.00
   -2    6   10      3.78      0.00
   -2    6    9      7.22      0.00
   -2    6    8     10.03      0.00
   -2    6    7     14.02      0.00
   -2    6    6     14.97      0.00
   -2    6    5     17.08      0.00
   -2    6    4     13.67      0.00
   -2    6    3     13.06      0.00
   -2    6    2      4.95      0.00
   -2    6    1      5.60      0.00
    2    6    0     -4.54      0.00
    2    6    1     -0.88      0.00
    2    6    2     -8.33      0.00
    2    6    3      0.16      0.00
    2    6    4     -6.49      0.00
    2    6    5     -0.09      0.00
    2    6    6     -3.16      0.00
    2    6    7     -0.64      0.00
    2    6    8     -1.34      0.00
    2    6    9     -0.82      0.00
    2    6   10     -1.29      0.00
    2    6   11     -0.36      0.00
    2    6   12     -2.13      0.00
    2    6   13     -0.10      0.00
    2    6   14     -2.28      0.00
    2    6   15     -0.10      0.00
    2    6   16     -1.47      0.00
    2    6   17     -0.55      0.00
    2    6   18     -0.36      0.00
    2    6   19     -1.10      0.00
    2    6   20      0.10      0.00
    2    6   21     -0.83      0.00
   -2    7   21      0.52      0.00
   -2    7   20      0.06      0.00
   -2    7   19      0.45      0.00
   -2    7   18      0.86      0.00
   -2    7   17      0.41      0.00
   -2    7   16      1.56      0.00
   -2    7   15      0.51      0.00
   -2    7   14      1.64      0.00
   -2    7   13     -0.35      0.00
   -2    7   12     -0.26      0.00
   -2    7   11     -3.26      0.00
   -2    7   10     -4.56      0.00
   -2    7    9     -8.07      0.00
   -2    7    8     -9.50      0.00
   -2    7    7    -11.88      0.00
   -2    7    6    -12.43      0.00
   -2    7    5    -11.60      0.00
   -2    7    4    -10.27      0.00
   -2    7    3     -5.87      0.00
   -2    7    2     -4.32      0.00
   -2    7    1      2.10      0.00
    2    7    0      0.64      0.00
    2    7    1      7.11      0.00
    2    7    2      0.72      0.00
    2    7    3      7.67      0.00
    2    7    4      1.08      0.00
    2    7    5      5.17      0.00
    2    7    6      0.96      0.00
    2    7    7      2.34      0.00
    2    7    8      1.00      0.00
    2    7    9      1.04      0.00
    2    7   10      0.58      0.00
    2    7   11      1.44      0.00
    2    7   12      0.14      0.00
    2    7   13      2.05      0.00
    2    7   14      0.27      0.00
    2    7   15      1.75      0.00
    2    7   16      0.62      0.00
    2    7   17      0.78      0.00
    2    7   18      0.86      0.00
    2    7   19      0.06      0.00
    2    7   20      0.86      0.00
   -2    8   20     -0.69      0.00
   -2    8   19     -0.46      0.00
   -2    8   18     -0.62      0.00
   -2    8   17     -1.01      0.00
   -2    8   16     -0.50      0.00
   -2    8   15     -1.19      0.00
   -2    8   14      0.47      0.00
   -2    8   13     -0.09      0.00
   -2    8   12      2.75      0.00
   -2    8   11      2.76      0.00
   -2    8   10      6.36      0.00
   -2    8    9      5.99      0.00
   -2    8    8      9.44      0.00
   -2    8    7      8.08      0.00
   -2    8    6      9.35      0.00
   -2    8    5      7.35      0.00
   -2    8    4      5.61      0.00
   -2    8    3      3.29      0.00
   -2    8    2     -0.09      0.00
   -2    8    1     -0.30      0.00
    2    8    0     -4.58      0.00
    2    8    1      0.15      0.00
    2    8    2     -6.53      0.00
    2    8    3     -1.24      0.00
    2    8    4     -6.09      0.00
    2    8    5     -1.59      0.00
    2    8    6     -3.78      0.00
    2    8    7     -1.51      0.00
    2    8    8     -1.53      0.00
    2    8    9     -0.98      0.00
    2    8   10     -1.07      0.00
    2    8   11     -0.22      0.00
    2    8   12     -1.62      0.00
    2    8   13     -0.13      0.00
    2    8   14     -1.65      0.00
    2    8   15     -0.65      0.00
    2    8   16     -1.15      0.00
    2    8   17     -0.81      0.00
    2    8   18     -0.36      0.00
    2    8   19     -0.57      0.00
   -2    9   19      0.68      0.00
   -2    9   18      0.52      0.00
   -2    9   17      0.66      0.00
   -2    9   16      0.63      0.00
   -2    9   15     -0.12      0.00
   -2    9   14      0.02      0.00
   -2    9   13     -2.05      0.00
   -2    9   12     -1.72      0.00
   -2    9   11     -4.70      0.00
   -2    9   10     -3.65      0.00
   -2    9    9     -7.33      0.00
   -2    9    8     -4.75      0.00
   -2    9    7     -7.69      0.00
   -2    9    6     -4.37      0.00
   -2    9    5     -5.11      0.00
   -2    9    4     -2.12      0.00
   -2    9    3     -1.03      0.00
   -2    9    2      0.57      0.00
   -2    9    1      2.63      0.00
    2    9    0     -1.18      0.00
    2    9    1      4.57      0.00
    2    9    2      0.15      0.00
    2    9    3      5.06      0.00
    2    9    4      1.38      0.00
    2    9    5      4.28      0.00
    2    9    6      1.93      0.00
    2    9    7      2.37      0.00
    2    9    8      1.53      0.00
    2    9    9      1.09      0.00
    2    9   10      0.56      0.00
    2    9   11      1.23      0.00
    2    9   12      0.04      0.00
    2    9   13      1.31      0.00
    2    9   14      0.36      0.00
    2    9   15      1.08      0.00
    2    9   16      0.82      0.00
    2    9   17      0.71      0.00
    2    9   18      0.55      0.00
    2    9   19      0.10      0.00
   -2   10   18     -0.68      0.00
   -2   10   17     -0.19      0.00
   -2   10   16     -0.33      0.00
   -2   10   15      0.14      0.00
   -2   10   14      1.17      0.00
   -2   10   13      1.19      0.00
   -2   10   12      3.10      0.00
   -2   10   11      2.31      0.00
   -2   10   10      5.15      0.00
   -2   10    9      2.73      0.00
   -2   10    8      6.15      0.00
   -2   10    7      2.26      0.00
   -2   10    6      4.72      0.00
   -2   10    5      0.71      0.00
   -2   10    4      1.89      0.00
   -2   10    3     -1.01      0.00
   -2   10    2     -1.08      0.00
   -2   10    1     -1.59      0.00
    2   10    0     -3.16      0.00
    2   10    1      0.75      0.00
    2   10    2     -3.65      0.00
    2   10    3     -0.56      0.00
    2   10    4     -3.45      0.00
    2   10    5     -1.65      0.00
    2   10    6     -2.71      0.00
    2   10    7     -1.90      0.00
    2   10    8     -1.37      0.00
    2   10    9     -1.14      0.00
    2   10   10     -0.95      0.00
    2   10   11     -0.33      0.00
    2   10   12     -1.07      0.00
    2   10   13     -0.11      0.00
    2   10   14     -0.75      0.00
    2   10   15     -0.52      0.00
    2   10   16     -0.60      0.00
    2   10   17     -0.64      0.00
    2   10   18     -0.31      0.00
   -2   11   17      0.61      0.00
   -2   11   16     -0.33      0.00
   -2   11   15     -0.31      0.00
   -2   11   14     -0.80      0.00
   -2   11   13     -1.80      0.00
   -2   11   12     -1.47      0.00
   -2   11   11     -3.12      0.00
   -2   11   10     -1.61      0.00
   -2   11    9     -4.24      0.00
   -2   11    8     -1.11      0.00
   -2   11    7     -4.01      0.00
   -2   11    6      0.10      0.00
   -2   11    5     -2.29      0.00
   -2   11    4      1.50      0.00
   -2   11    3     -0.29      0.00
   -2   11    2      1.98      0.00
   -2   11    1      1.62      0.00
    2   11    0     -1.27      0.00
    2   11    1      2.60      0.00
    2   11    2     -0.03      0.00
    2   11    3      2.53      0.00
    2   11    4      1.09      0.00
    2   11    5      2.37      0.00
    2   11    6      1.79      0.00
    2   11    7      1.56      0.00
    2   11    8      1.61      0.00
    2   11    9      0.78      0.00
    2   11   10      0.89      0.00
    2   11   11      0.95      0.00
    2   11   12      0.32      0.00
    2   11   13      0.72      0.00
    2   11   14      0.25      0.00
    2   11   15      0.26      0.00
    2   11   16      0.48      0.00
    2   11   17      0.23      0.00
   -2   12   16     -0.39      0.00
   -2   12   15      0.69      0.00
   -2   12   14      0.65      0.00
   -2   12   13      0.81      0.00
   -2   12   12      1.66      0.00
   -2   12   11      0.77      0.00
   -2   12   10      2.32      0.00
   -2   12    9      0.38      0.00
   -2   12    8      2.73      0.00
   -2   12    7     -0.46      0.00
   -2   12    6      2.22      0.00
   -2   12    5     -1.51      0.00
   -2   12    4      1.06      0.00
   -2   12    3     -1.96      0.00
   -2   12    2     -0.17      0.00
   -2   12    1     -1.54      0.00
    2   12    0     -1.34      0.00
    2   12    1      0.57      0.00
    2   12    2     -1.83      0.00
    2   12    3     -0.55      0.00
    2   12    4     -1.92      0.00
    2   12    5     -1.49      0.00
    2   12    6     -1.63      0.00
    2   12    7     -1.74      0.00
    2   12    8     -0.75      0.00
    2   12    9     -1.23      0.00
    2   12   10     -0.70      0.00
    2   12   11     -0.75      0.00
    2   12   12     -0.89      0.00
    2   12   13     -0.46      0.00
    2   12   14     -0.32      0.00
    2   12   15     -0.34      0.00
    2   12   16     -0.04      0.00
   -2   13   15      0.35      0.00
   -2   13   14     -0.62      0.00
   -2   13   13     -0.43      0.00
   -2   13   12     -0.24      0.00
   -2   13   11     -0.98      0.00
   -2   13   10      0.24      0.00
   -2   13    9     -1.27      0.00
   -2   13    8      0.75      0.00
   -2   13    7     -1.67      0.00
   -2   13    6      1.36      0.00
   -2   13    5     -1.51      0.00
   -2   13    4      1.63      0.00
   -2   13    3     -0.77      0.00
   -2   13    2      1.39      0.00
   -2   13    1      0.22      0.00
    2   13    0     -0.85      0.00
    2   13    1      1.10      0.00
    2   13    2     -0.07      0.00
    2   13    3      1.39      0.00
    2   13    4      1.00      0.00
    2   13    5      1.43      0.00
    2   13    6      1.64      0.00
    2   13    7      0.99      0.00
    2   13    8      1.28      0.00
    2   13    9      0.52      0.00
    2   13   10      0.84      0.00
    2   13   11      0.66      0.00
    2   13   12      0.74      0.00
    2   13   13      0.53      0.00
    2   13   14      0.49      0.00
    2   13   15      0.16      0.00
   -2   14   14     -0.53      0.00
   -2   14   13      0.33      0.00
   -2   14   12     -0.02      0.00
   -2   14   11     -0.31      0.00
   -2   14   10      0.25      0.00
   -2   14    9     -0.92      0.00
   -2   14    8      0.79      0.00
   -2   14    7     -1.22      0.00
   -2   14    6      1.49      0.00
   -2   14    5     -1.34      0.00
   -2   14    4      1.34      0.00
   -2   14    3     -1.24      0.00
   -2   14    2      0.61      0.00
   -2   14    1     -0.92      0.00
    2   14    0     -0.34      0.00
    2   14    1      0.38      0.00
    2   14    2     -0.87      0.00
    2   14    3     -0.48      0.00
    2   14    4     -0.88      0.00
    2   14    5     -1.24      0.00
    2   14    6     -1.01      0.00
    2   14    7     -1.13      0.00
    2   14    8     -0.79      0.00
    2   14    9     -0.75      0.00
    2   14   10     -0.34      0.00
    2   14   11     -0.72      0.00
    2   14   12     -0.26      0.00
    2   14   13     -0.55      0.00
   -2   15   12     -0.21      0.00
   -2   15   11      0.39      0.00
   -2   15   10      0.50      0.00
   -2   15    9     -0.02      0.00
   -2   15    8      1.03      0.00
   -2   15    7     -0.95      0.00
   -2   15    6      1.12      0.00
   -2   15    5     -1.24      0.00
   -2   15    4      1.06      0.00
   -2   15    3     -0.91      0.00
   -2   15    2      0.92      0.00
   -2   15    1     -0.46      0.00
    2   15    0     -0.56      0.00
    2   15    1      0.14      0.00
    2   15    2      0.13      0.00
    2   15    3      0.29      0.00
    2   15    4      0.79      0.00
    2   15    5      0.54      0.00
    2   15    6      0.74      0.00
    2   15    7      0.95      0.00
    2   15    8      0.55      0.00
    2   15    9      0.51      0.00
    2   15   10      0.71      0.00
    2   15   11     -0.07      0.00
   -2   16    9     -0.44      0.00
   -2   16    8      0.22      0.00
   -2   16    7     -0.94      0.00
   -2   16    6      0.74      0.00
   -2   16    5     -0.90      0.00
   -2   16    4      0.56      0.00
   -2   16    3     -0.56      0.00
   -2   16    2      0.61      0.00
   -2   16    1     -0.40      0.00
    2   16    0      0.55      0.00
    2   16    1      0.19      0.00
    2   16    2      0.35      0.00
    2   16    3     -0.30      0.00
    2   16    4      0.10      0.00
    2   16    5     -0.36      0.00
    2   16    6     -0.57      0.00
    2   16    7     -0.14      0.00
    2   16    8     -0.70      0.00
    2   16    9     -0.57      0.00
   -2   17    5     -0.22      0.00
   -2   17    2     -0.19      0.00
   -2   17    1     -0.40      0.00
    2   17    0     -0.01      0.00
    2   17    1     -0.51      0.00
    2   17    2     -0.13      0.00
    2   17    3     -0.58      0.00
    2   17    4     -0.01      0.00
    2   17    5     -0.06      0.00
    2   17    6     -0.18      0.00
   -3    0   21      0.17      0.00
   -3    0   19      0.52      0.00
   -3    0   17      0.58      0.00
   -3    0   15      1.50      0.00
   -3    0   13      3.44      0.00
   -3    0   11      5.94      0.00
   -3    0    9      7.30      0.00
   -3    0    7      4.47      0.00
   -3    0    5     -3.01      0.00
   -3    0    3     -9.39      0.00
   -3    0    1     -7.74      0.00
    3    0    1     -0.39      0.00
    3    0    3      5.81      0.00
    3    0    5      6.30      0.00
    3    0    7      3.43      0.00
    3    0    9      1.93      0.00
    3    0   11      1.18      0.00
    3    0   13      1.07      0.00
    3    0   15      2.03      0.00
    3    0   17      2.57      0.00
    3    0   19      1.75      0.00
    3    0   21      0.53      0.00
   -3    1   22     -0.10      0.00
   -3    1   21     -0.31      0.00
   -3    1   20     -0.39      0.00
   -3    1   19     -0.40      0.00
   -3    1   18     -0.44      0.00
   -3    1   17     -0.25      0.00
   -3    1   16     -0.84      0.00
   -3    1   15     -0.21      0.00
   -3    1   14     -2.47      0.00
   -3    1   13     -0.85      0.00
   -3    1   12     -4.66      0.00
   -3    1   11     -1.34      0.00
   -3    1   10     -6.42      0.00
   -3    1    9     -0.34      0.00
   -3    1    8     -5.31      0.00
   -3    1    7      2.53      0.00
   -3    1    6      0.50      0.00
   -3    1    5      6.67      0.00
   -3    1    4      8.06      0.00
   -3    1    3      9.83      0.00
   -3    1    2      9.20      0.00
   -3    1    1      7.30      0.00
    3    1    0      2.62      0.00
    3    1    1     -0.88      0.00
    3    1    2     -4.19      0.00
    3    1    3      1.57      0.00
    3    1    4     -6.34      0.00
    3    1    5     -0.13      0.00
    3    1    6     -4.29      0.00
    3    1    7     -1.43      0.00
    3    1    8     -2.27      0.00
    3    1    9     -1.39      0.00
    3    1   10     -1.58      0.00
    3    1   11     -0.76      0.00
    3    1   12     -1.26      0.00
    3    1   13      0.15      0.00
    3    1   14     -1.74      0.00
    3    1   15      0.72      0.00
    3    1   16     -2.41      0.00
    3    1   17      0.50      0.00
    3    1   18     -2.08      0.00
    3    1   19     -0.11      0.00
    3    1   20     -0.94      0.00
    3    1   21     -0.45      0.00
    3    1   22     -0.17      0.00
   -3    2   22      0.48      0.00
   -3    2   21      0.34      0.00
   -3    2   20      0.64      0.00
   -3    2   19      0.27      0.00
   -3    2   18      0.62      0.00
   -3    2   17      0.29      0.00
   -3    2   16      0.52      0.00
   -3    2   15      1.60      0.00
   -3    2   14      1.12      0.00
   -3    2   13      3.60      0.00
   -3    2   12      2.06      0.00
   -3    2   11      4.95      0.00
   -3    2   10      1.38      0.00
   -3    2    9      3.97      0.00
   -3    2    8     -2.36      0.00
   -3    2    7     -0.87      0.00
   -3    2    6     -8.69      0.00
   -3    2    5     -8.12      0.00
   -3    2    4    -14.95      0.00
   -3    2    3    -10.52      0.00
   -3    2    2    -15.05      0.00
   -3    2    1     -3.41      0.00
    3    2    0      6.37      0.00
    3    2    1      4.66      0.00
    3    2    2     -1.10      0.00
    3    2    3      6.25      0.00
    3    2    4     -0.95      0.00
    3    2    5      4.04      0.00
    3    2    6      1.57      0.00
    3    2    7      2.11      0.00
    3    2    8      2.47      0.00
    3    2    9      1.64      0.00
    3    2   10      1.77      0.00
    3    2   11      1.88      0.00
    3    2   12      0.32      0.00
    3    2   13      2.21      0.00
    3    2   14     -0.92      0.00
    3    2   15      2.39      0.00
    3    2   16     -1.07      0.00
    3    2   17      2.01      0.00
    3    2   18     -0.30      0.00
    3    2   19      0.99      0.00
    3    2   20      0.54      0.00
    3    2   21      0.26      0.00
    3    2   22      0.56      0.00
   -3    3   22     -0.39      0.00
   -3    3   21     -0.71      0.00
   -3    3   20     -0.23      0.00
   -3    3   19     -0.68      0.00
   -3    3   18      0.11      0.00
   -3    3   17     -0.88      0.00
   -3    3   16     -0.79      0.00
   -3    3   15     -1.41      0.00
   -3    3   14     -2.55      0.00
   -3    3   13     -2.32      0.00
   -3    3   12     -3.71      0.00
   -3    3   11     -1.98      0.00
   -3    3   10     -2.57      0.00
   -3    3    9      1.40      0.00
   -3    3    8      2.18      0.00
   -3    3    7      8.10      0.00
   -3    3    6      9.07      0.00
   -3    3    5     15.37      0.00
   -3    3    4     12.38      0.00
   -3    3    3     17.98      0.00
   -3    3    2      5.87      0.00
   -3    3    1     11.70      0.00
    3    3    0     -4.81      0.00
    3    3    1     -2.39      0.00
    3    3    2     -7.99      0.00
    3    3    3      0.67      0.00
    3    3    4     -4.48      0.00
    3    3    5     -0.84      0.00
    3    3    6     -1.51      0.00
    3    3    7     -2.35      0.00
    3    3    8     -1.02      0.00
    3    3    9     -2.26      0.00
    3    3   10     -2.00      0.00
    3    3   11     -0.80      0.00
    3    3   12     -2.97      0.00
    3    3   13      0.61      0.00
    3    3   14     -2.88      0.00
    3    3   15      1.14      0.00
    3    3   16     -2.12      0.00
    3    3   17      0.62      0.00
    3    3   18     -0.95      0.00
    3    3   19     -0.31      0.00
    3    3   20     -0.03      0.00
    3    3   21     -0.69      0.00
   -3    4   22      0.58      0.00
   -3    4   21      0.34      0.00
   -3    4   20      0.48      0.00
   -3    4   19     -0.26      0.00
   -3    4   18      0.89      0.00
   -3    4   17      0.22      0.00
   -3    4   16      1.65      0.00
   -3    4   15      1.64      0.00
   -3    4   14      2.49      0.00
   -3    4   13      2.59      0.00
   -3    4   12      2.35      0.00
   -3    4   11      1.64      0.00
   -3    4   10     -0.52      0.00
   -3    4    9     -2.90      0.00
   -3    4    8     -6.63      0.00
   -3    4    7     -9.77      0.00
   -3    4    6    -13.71      0.00
   -3    4    5    -13.84      0.00
   -3    4    4    -17.06      0.00
   -3    4    3     -9.20      0.00
   -3    4    2    -13.49      0.00
   -3    4    1      2.21      0.00
    3    4    0      5.69      0.00
    3    4    1      9.15      0.00
    3    4    2      1.12      0.00
    3    4    3      6.79      0.00
    3    4    4      0.94      0.00
    3    4    5      2.06      0.00
    3    4    6      1.74      0.00
    3    4    7      0.34      0.00
    3    4    8      1.94      0.00
    3    4    9      1.30      0.00
    3    4   10      0.82      0.00
    3    4   11      3.06      0.00
    3    4   12     -0.34      0.00
    3    4   13      3.45      0.00
    3    4   14     -0.82      0.00
    3    4   15      2.49      0.00
    3    4   16     -0.60      0.00
    3    4   17      1.16      0.00
    3    4   18      0.25      0.00
    3    4   19     -0.04      0.00
    3    4   20      0.76      0.00
    3    4   21     -0.33      0.00
   -3    5   21     -0.19      0.00
   -3    5   20      0.08      0.00
   -3    5   19     -0.55      0.00
   -3    5   18      0.03      0.00
   -3    5   17     -1.60      0.00
   -3    5   16     -1.06      0.00
   -3    5   15     -2.50      0.00
   -3    5   14     -1.75      0.00
   -3    5   13     -2.58      0.00
   -3    5   12     -0.96      0.00
   -3    5   11     -0.27      0.00
   -3    5   10      2.97      0.00
   -3    5    9      5.04      0.00
   -3    5    8      9.48      0.00
   -3    5    7     11.55      0.00
   -3    5    6     14.25      0.00
   -3    5    5     14.86      0.00
   -3    5    4     11.88      0.00
   -3    5    3     12.41      0.00
   -3    5    2      1.88      0.00
   -3    5    1      6.62      0.00
    3    5    0     -7.68      0.00
    3    5    1     -2.55      0.00
    3    5    2     -8.98      0.00
    3    5    3     -1.77      0.00
    3    5    4     -4.33      0.00
    3    5    5     -1.78      0.00
    3    5    6     -0.80      0.00
    3    5    7     -1.54      0.00
    3    5    8     -0.62      0.00
    3    5    9     -0.60      0.00
    3    5   10     -2.27      0.00
    3    5   11      0.38      0.00
    3    5   12     -3.39      0.00
    3    5   13      0.54      0.00
    3    5   14     -2.86      0.00
    3    5   15      0.40      0.00
    3    5   16     -1.47      0.00
    3    5   17     -0.22      0.00
    3    5   18     -0.08      0.00
    3    5   19     -0.93      0.00
    3    5   20      0.37      0.00
    3    5   21     -0.66      0.00
   -3    6   21      0.17      0.00
   -3    6   20      0.19      0.00
   -3    6   19      0.11      0.00
   -3    6   18      1.22      0.00
   -3    6   17      0.83      0.00
   -3    6   16      2.23      0.00
   -3    6   15      1.28      0.00
   -3    6   14      2.51      0.00
   -3    6   13      0.49      0.00
   -3    6   12      0.78      0.00
   -3    6   11     -2.78      0.00
   -3    6   10     -3.58      0.00
   -3    6    9     -8.55      0.00
   -3    6    8     -9.24      0.00
   -3    6    7    -13.30      0.00
   -3    6    6    -12.65      0.00
   -3    6    5    -12.86      0.00
   -3    6    4    -10.60      0.00
   -3    6    3     -5.48      0.00
   -3    6    2     -5.40      0.00
   -3    6    1      4.19      0.00
    3    6    0      2.23      0.00
    3    6    1      8.88      0.00
    3    6    2      2.17      0.00
    3    6    3      6.76      0.00
    3    6    4      2.35      0.00
    3    6    5      2.61      0.00
    3    6    6      1.68      0.00
    3    6    7      0.82      0.00
    3    6    8      0.67      0.00
    3    6    9      1.46      0.00
    3    6   10     -0.33      0.00
    3    6   11      2.67      0.00
    3    6   12     -0.55      0.00
    3    6   13      2.85      0.00
    3    6   14     -0.24      0.00
    3    6   15      1.84      0.00
    3    6   16      0.20      0.00
    3    6   17      0.27      0.00
    3    6   18      0.80      0.00
    3    6   19     -0.41      0.00
    3    6   20      0.91      0.00
   -3    7   20     -0.37      0.00
   -3    7   19     -0.79      0.00
   -3    7   18     -0.86      0.00
   -3    7   17     -1.65      0.00
   -3    7   16     -1.17      0.00
   -3    7   15     -2.05      0.00
   -3    7   14     -0.25      0.00
   -3    7   13     -0.89      0.00
   -3    7   12      2.50      0.00
   -3    7   11      2.48      0.00
   -3    7   10      7.43      0.00
   -3    7    9      6.89      0.00
   -3    7    8     11.71      0.00
   -3    7    7     10.13      0.00
   -3    7    6     12.09      0.00
   -3    7    5      9.08      0.00
   -3    7    4      7.18      0.00
   -3    7    3      4.10      0.00
   -3    7    2     -0.77      0.00
   -3    7    1      0.58      0.00
    3    7    0     -6.42      0.00
    3    7    1     -1.13      0.00
    3    7    2     -7.18      0.00
    3    7    3     -2.43      0.00
    3    7    4     -4.60      0.00
    3    7    5     -2.16      0.00
    3    7    6     -1.94      0.00
    3    7    7     -1.09      0.00
    3    7    8     -1.18      0.00
    3    7    9     -0.03      0.00
    3    7   10     -1.93      0.00
    3    7   11      0.53      0.00
    3    7   12     -2.48      0.00
    3    7   13      0.34      0.00
    3    7   14     -2.01      0.00
    3    7   15     -0.24      0.00
    3    7   16     -0.69      0.00
    3    7   17     -0.59      0.00
    3    7   18      0.45      0.00
    3    7   19     -0.67      0.00
    3    7   20      0.21      0.00
   -3    8   20      0.47      0.00
   -3    8   19      0.88      0.00
   -3    8   18      1.05      0.00
   -3    8   17      1.19      0.00
   -3    8   16      1.28      0.00
   -3    8   15      0.37      0.00
   -3    8   14      0.54      0.00
   -3    8   13     -2.04      0.00
   -3    8   12     -1.88      0.00
   -3    8   11     -6.13      0.00
   -3    8   10     -4.98      0.00
   -3    8    9    -10.01      0.00
   -3    8    8     -7.35      0.00
   -3    8    7    -10.69      0.00
   -3    8    6     -7.15      0.00
   -3    8    5     -7.37      0.00
   -3    8    4     -3.46      0.00
   -3    8    3     -1.26      0.00
   -3    8    2      0.39      0.00
   -3    8    1      3.78      0.00
    3    8    0     -0.58      0.00
    3    8    1      5.48      0.00
    3    8    2      1.24      0.00
    3    8    3      4.95      0.00
    3    8    4      2.06      0.00
    3    8    5      3.21      0.00
    3    8    6      1.60      0.00
    3    8    7      1.52      0.00
    3    8    8      0.49      0.00
    3    8    9      1.41      0.00
    3    8   10     -0.37      0.00
    3    8   11      2.03      0.00
    3    8   12     -0.49      0.00
    3    8   13      1.85      0.00
    3    8   14      0.10      0.00
    3    8   15      1.01      0.00
    3    8   16      0.57      0.00
    3    8   17     -0.10      0.00
    3    8   18      0.39      0.00
    3    8   19     -0.47      0.00
   -3    9   19     -0.58      0.00
   -3    9   18     -1.09      0.00
   -3    9   17     -0.64      0.00
   -3    9   16     -0.59      0.00
   -3    9   15     -0.05      0.00
   -3    9   14      1.34      0.00
   -3    9   13      1.72      0.00
   -3    9   12      4.56      0.00
   -3    9   11      3.82      0.00
   -3    9   10      8.05      0.00
   -3    9    9      5.16      0.00
   -3    9    8      9.19      0.00
   -3    9    7      4.98      0.00
   -3    9    6      7.05      0.00
   -3    9    5      2.55      0.00
   -3    9    4      2.57      0.00
   -3    9    3     -0.58      0.00
   -3    9    2     -1.95      0.00
   -3    9    1     -1.45      0.00
    3    9    0     -3.84      0.00
    3    9    1      0.13      0.00
    3    9    2     -3.85      0.00
    3    9    3     -1.10      0.00
    3    9    4     -3.36      0.00
    3    9    5     -1.56      0.00
    3    9    6     -2.11      0.00
    3    9    7     -0.95      0.00
    3    9    8     -1.22      0.00
    3    9    9      0.13      0.00
    3    9   10     -1.54      0.00
    3    9   11      0.52      0.00
    3    9   12     -1.54      0.00
    3    9   13      0.14      0.00
    3    9   14     -0.90      0.00
    3    9   15     -0.47      0.00
    3    9   16     -0.23      0.00
    3    9   17     -0.38      0.00
    3    9   18      0.34      0.00
   -3   10   18      0.19      0.00
   -3   10   17      0.73      0.00
   -3   10   16     -0.20      0.00
   -3   10   15     -0.72      0.00
   -3   10   14     -1.51      0.00
   -3   10   13     -3.06      0.00
   -3   10   12     -3.17      0.00
   -3   10   11     -5.79      0.00
   -3   10   10     -3.96      0.00
   -3   10    9     -7.40      0.00
   -3   10    8     -3.54      0.00
   -3   10    7     -6.40      0.00
   -3   10    6     -1.62      0.00
   -3   10    5     -3.40      0.00
   -3   10    4      0.89      0.00
   -3   10    3      0.22      0.00
   -3   10    2      1.89      0.00
   -3   10    1      2.62      0.00
    3   10    0     -0.90      0.00
    3   10    1      2.96      0.00
    3   10    2      0.37      0.00
    3   10    3      2.74      0.00
    3   10    4      1.06      0.00
    3   10    5      2.31      0.00
    3   10    6      1.06      0.00
    3   10    7      1.33      0.00
    3   10    8      0.25      0.00
    3   10    9      1.08      0.00
    3   10   10     -0.30      0.00
    3   10   11      1.22      0.00
    3   10   12     -0.19      0.00
    3   10   13      0.69      0.00
    3   10   14      0.25      0.00
    3   10   15      0.18      0.00
    3   10   16      0.39      0.00
    3   10   17     -0.13      0.00
    3   10   18     -0.06      0.00
   -3   11   17      0.39      0.00
   -3   11   16      0.14      0.00
   -3   11   15      1.13      0.00
   -3   11   14      2.02      0.00
   -3   11   13      2.35      0.00
   -3   11   12      3.86      0.00
   -3   11   11      3.12      0.00
   -3   11   10      5.27      0.00
   -3   11    9      2.84      0.00
   -3   11    8      5.28      0.00
   -3   11    7      1.24      0.00
   -3   11    6      3.51      0.00
   -3   11    5     -0.97      0.00
   -3   11    4      1.01      0.00
   -3   11    3     -2.16      0.00
   -3   11    2     -1.16      0.00
   -3   11    1     -1.58      0.00
    3   11    0     -2.13      0.00
    3   11    1      0.11      0.00
    3   11    2     -2.20      0.00
    3   11    3     -0.85      0.00
    3   11    4     -2.27      0.00
    3   11    5     -1.02      0.00
    3   11    6     -1.61      0.00
    3   11    7     -0.57      0.00
    3   11    8     -0.70      0.00
    3   11    9     -0.06      0.00
    3   11   10     -0.83      0.00
    3   11   11     -0.02      0.00
    3   11   12     -0.72      0.00
    3   11   13     -0.25      0.00
    3   11   14     -0.11      0.00
    3   11   15     -0.39      0.00
    3   11   16      0.12      0.00
    3   11   17     -0.03      0.00
   -3   12   16     -0.94      0.00
   -3   12   15     -0.98      0.00
   -3   12   14     -1.54      0.00
   -3   12   13     -2.51      0.00
   -3   12   12     -1.99      0.00
   -3   12   11     -3.40      0.00
   -3   12   10     -2.07      0.00
   -3   12    9     -3.72      0.00
   -3   12    8     -1.10      0.00
   -3   12    7     -3.09      0.00
   -3   12    6      0.75      0.00
   -3   12    5     -1.55      0.00
   -3   12    4      1.94      0.00
   -3   12    3      0.03      0.00
   -3   12    2      1.85      0.00
   -3   12    1      1.13      0.00
    3   12    0     -0.75      0.00
    3   12    1      1.57      0.00
    3   12    2      0.49      0.00
    3   12    3      2.00      0.00
    3   12    4      1.04      0.00
    3   12    5      1.99      0.00
    3   12    6      0.92      0.00
    3   12    7      0.76      0.00
    3   12    8      0.40      0.00
    3   12    9      0.25      0.00
    3   12   10      0.13      0.00
    3   12   11      0.63      0.00
    3   12   12      0.36      0.00
    3   12   13      0.33      0.00
    3   12   14      0.54      0.00
    3   12   15     -0.07      0.00
    3   12   16      0.24      0.00
   -3   13   15      1.10      0.00
   -3   13   14      1.15      0.00
   -3   13   13      1.12      0.00
   -3   13   12      1.93      0.00
   -3   13   11      0.99      0.00
   -3   13   10      2.18      0.00
   -3   13    9      0.65      0.00
   -3   13    8      2.27      0.00
   -3   13    7     -0.50      0.00
   -3   13    6      1.79      0.00
   -3   13    5     -1.53      0.00
   -3   13    4      0.76      0.00
   -3   13    3     -1.68      0.00
   -3   13    2     -0.29      0.00
   -3   13    1     -1.10      0.00
    3   13    0     -1.04      0.00
    3   13    1      0.12      0.00
    3   13    2     -1.46      0.00
    3   13    3     -0.71      0.00
    3   13    4     -1.86      0.00
    3   13    5     -1.11      0.00
    3   13    6     -1.25      0.00
    3   13    7     -0.84      0.00
    3   13    8     -0.15      0.00
    3   13    9     -0.18      0.00
    3   13   10     -0.15      0.00
    3   13   11     -0.14      0.00
    3   13   12     -0.30      0.00
    3   13   13     -0.56      0.00
    3   13   14     -0.12      0.00
   -3   14   13     -0.60      0.00
   -3   14   12     -0.42      0.00
   -3   14   11     -0.84      0.00
   -3   14   10     -0.09      0.00
   -3   14    9     -1.27      0.00
   -3   14    8      0.42      0.00
   -3   14    7     -1.68      0.00
   -3   14    6      1.08      0.00
   -3   14    5     -1.28      0.00
   -3   14    4      1.46      0.00
   -3   14    3     -0.40      0.00
   -3   14    2      1.32      0.00
   -3   14    1      0.49      0.00
    3   14    0     -0.62      0.00
    3   14    1      1.02      0.00
    3   14    2      0.22      0.00
    3   14    3      1.22      0.00
    3   14    4      0.84      0.00
    3   14    5      1.25      0.00
    3   14    6      0.97      0.00
    3   14    7      0.63      0.00
    3   14    8      0.47      0.00
    3   14    9      0.02      0.00
    3   14   10     -0.03      0.00
    3   14   11     -0.14      0.00
    3   14   12      0.13      0.00
   -3   15   10      0.23      0.00
   -3   15    9     -0.28      0.00
   -3   15    7     -0.69      0.00
   -3   15    6      1.32      0.00
   -3   15    5     -1.11      0.00
   -3   15    4      0.61      0.00
   -3   15    3     -1.37      0.00
   -3   15    2      0.03      0.00
   -3   15    1     -1.04      0.00
    3   15    0     -0.40      0.00
    3   15    1      0.26      0.00
    3   15    2     -0.54      0.00
    3   15    3     -0.44      0.00
    3   15    4     -0.65      0.00
    3   15    5     -0.66      0.00
    3   15    6     -0.77      0.00
    3   15    7     -0.50      0.00
    3   15    8     -0.40      0.00
    3   15    9     -0.25      0.00
    3   15   10      0.22      0.00
   -3   16    9     -0.33      0.00
   -3   16    8      0.28      0.00
   -3   16    7     -0.94      0.00
   -3   16    6      0.80      0.00
   -3   16    5     -0.43      0.00
   -3   16    4      1.09      0.00
   -3   16    3      0.00      0.00
   -3   16    2      0.92      0.00
   -3   16    1     -0.03      0.00
    3   16    0     -0.54      0.00
    3   16    1     -0.10      0.00
    3   16    2     -0.05      0.00
    3   16    3     -0.09      0.00
    3   16    4      0.28      0.00
    3   16    5      0.31      0.00
    3   16    6      0.16      0.00
    3   16    7      0.52      0.00
    3   16    8      0.29      0.00
   -3   17    5     -0.83      0.00
   -3   17    1     -0.21      0.00
    3   17    0      0.15      0.00
    3   17    1      0.22      0.00
    3   17    2      0.49      0.00
    3   17    3      0.05      0.00
    3   17    4      0.34      0.00
    3   17    5      0.10      0.00
   -4    0   22      0.22      0.00
   -4    0   20      0.12      0.00
   -4    0   18     -0.09      0.00
   -4    0   16     -0.74      0.00
   -4    0   14     -1.29      0.00
   -4    0   12     -1.77      0.00
   -4    0   10     -2.86      0.00
   -4    0    8     -3.91      0.00
   -4    0    6     -4.58      0.00
   -4    0    4     -6.17      0.00
   -4    0    2     -7.50      0.00
    4    0    0     -5.34      0.00
    4    0    2     -3.52      0.00
    4    0    4     -4.36      0.00
    4    0    6     -4.79      0.00
    4    0    8     -4.32      0.00
    4    0   10     -2.92      0.00
    4    0   12     -1.50      0.00
    4    0   14     -1.56      0.00
    4    0   16     -2.13      0.00
    4    0   18     -1.78      0.00
    4    0   20     -0.87      0.00
   -4    1   22      0.07      0.00
   -4    1   21     -0.17      0.00
   -4    1   20      0.37      0.00
   -4    1   19     -0.12      0.00
   -4    1   18      0.44      0.00
   -4    1   17      0.22      0.00
   -4    1   16      0.17      0.00
   -4    1   15      1.05      0.00
   -4    1   14      0.56      0.00
   -4    1   13      1.62      0.00
   -4    1   12      1.31      0.00
   -4    1   11      2.25      0.00
   -4    1   10      1.56      0.00
   -4    1    9      2.90      0.00
   -4    1    8      0.64      0.00
   -4    1    7      3.15      0.00
   -4    1    6     -1.55      0.00
   -4    1    5      3.85      0.00
   -4    1    4     -4.38      0.00
   -4    1    3      6.27      0.00
   -4    1    2     -5.06      0.00
   -4    1    1      7.18      0.00
    4    1    0      2.04      0.00
    4    1    1      4.97      0.00
    4    1    2     -1.09      0.00
    4    1    3      3.80      0.00
    4    1    4     -1.20      0.00
    4    1    5      4.03      0.00
    4    1    6      0.32      0.00
    4    1    7      4.14      0.00
    4    1    8      1.02      0.00
    4    1    9      3.52      0.00
    4    1   10      0.85      0.00
    4    1   11      2.15      0.00
    4    1   12      0.27      0.00
    4    1   13      1.56      0.00
    4    1   14     -0.47      0.00
    4    1   15      1.97      0.00
    4    1   16     -0.61      0.00
    4    1   17      1.97      0.00
    4    1   18     -0.16      0.00
    4    1   19      1.20      0.00
    4    1   20      0.29      0.00
    4    1   21      0.42      0.00
   -4    2   22      0.05      0.00
   -4    2   21     -0.28      0.00
   -4    2   20      0.16      0.00
   -4    2   19     -0.76      0.00
   -4    2   18      0.31      0.00
   -4    2   17     -0.62      0.00
   -4    2   16     -0.44      0.00
   -4    2   15     -0.89      0.00
   -4    2   14     -1.52      0.00
   -4    2   13     -1.95      0.00
   -4    2   12     -2.05      0.00
   -4    2   11     -2.52      0.00
   -4    2   10     -1.80      0.00
   -4    2    9     -1.63      0.00
   -4    2    8     -0.85      0.00
   -4    2    7      1.24      0.00
   -4    2    6     -0.13      0.00
   -4    2    5      5.55      0.00
   -4    2    4     -2.01      0.00
   -4    2    3      8.37      0.00
   -4    2    2     -6.52      0.00
   -4    2    1      5.85      0.00
    4    2    0     -8.02      0.00
    4    2    1     -0.57      0.00
    4    2    2     -5.26      0.00
    4    2    3      1.81      0.00
    4    2    4     -2.79      0.00
    4    2    5      0.57      0.00
    4    2    6     -2.52      0.00
    4    2    7     -1.25      0.00
    4    2    8     -2.99      0.00
    4    2    9     -1.58      0.00
    4    2   10     -2.72      0.00
    4    2   11     -0.82      0.00
    4    2   12     -2.22      0.00
    4    2   13      0.42      0.00
    4    2   14     -2.14      0.00
    4    2   15      1.10      0.00
    4    2   16     -1.98      0.00
    4    2   17      0.70      0.00
    4    2   18     -1.25      0.00
    4    2   19     -0.13      0.00
    4    2   20     -0.52      0.00
    4    2   21     -0.43      0.00
   -4    3   22      0.09      0.00
   -4    3   21      0.02      0.00
   -4    3   20      0.47      0.00
   -4    3   19     -0.43      0.00
   -4    3   18      0.91      0.00
   -4    3   17     -0.13      0.00
   -4    3   16      1.35      0.00
   -4    3   15      1.06      0.00
   -4    3   14      2.41      0.00
   -4    3   13      1.84      0.00
   -4    3   12      2.94      0.00
   -4    3   11      1.26      0.00
   -4    3   10      2.03      0.00
   -4    3    9     -0.86      0.00
   -4    3    8     -0.80      0.00
   -4    3    7     -3.19      0.00
   -4    3    6     -5.08      0.00
   -4    3    5     -2.99      0.00
   -4    3    4     -8.61      0.00
   -4    3    3      2.23      0.00
   -4    3    2     -7.87      0.00
   -4    3    1      8.36      0.00
    4    3    0      3.28      0.00
    4    3    1      8.27      0.00
    4    3    2     -0.21      0.00
    4    3    3      3.67      0.00
    4    3    4     -0.78      0.00
    4    3    5      0.93      0.00
    4    3    6      0.55      0.00
    4    3    7      1.24      0.00
    4    3    8      1.51      0.00
    4    3    9      2.32      0.00
    4    3   10      0.96      0.00
    4    3   11      2.90      0.00
    4    3   12     -0.24      0.00
    4    3   13      2.76      0.00
    4    3   14     -1.17      0.00
    4    3   15      2.19      0.00
    4    3   16     -1.10      0.00
    4    3   17      1.31      0.00
    4    3   18     -0.24      0.00
    4    3   19      0.43      0.00
    4    3   20      0.36      0.00
    4    3   21      0.06      0.00
   -4    4   21     -0.02      0.00
   -4    4   20      0.26      0.00
   -4    4   19     -0.56      0.00
   -4    4   18      0.25      0.00
   -4    4   17     -1.52      0.00
   -4    4   16     -0.69      0.00
   -4    4   15     -2.70      0.00
   -4    4   14     -1.45      0.00
   -4    4   13     -3.23      0.00
   -4    4   12     -0.95      0.00
   -4    4   11     -2.19      0.00
   -4    4   10      1.61      0.00
   -4    4    9      0.70      0.00
   -4    4    8      5.17      0.00
   -4    4    7      4.70      0.00
   -4    4    6      6.78      0.00
   -4    4    5      7.65      0.00
   -4    4    4      3.05      0.00
   -4    4    3      7.61      0.00
   -4    4    2     -4.87      0.00
   -4    4    1      4.59      0.00
    4    4    0     -9.28      0.00
    4    4    1     -1.78      0.00
    4    4    2     -6.27      0.00
    4    4    3     -0.57      0.00
    4    4    4     -1.40      0.00
    4    4    5     -0.44      0.00
    4    4    6      0.16      0.00
    4    4    7     -0.93      0.00
    4    4    8     -1.04      0.00
    4    4    9     -0.49      0.00
    4    4   10     -2.81      0.00
    4    4   11      0.48      0.00
    4    4   12     -3.35      0.00
    4    4   13      1.07      0.00
    4    4   14     -2.60      0.00
    4    4   15      1.17      0.00
    4    4   16     -1.45      0.00
    4    4   17      0.52      0.00
    4    4   18     -0.41      0.00
    4    4   19     -0.29      0.00
    4    4   20      0.08      0.00
    4    4   21     -0.23      0.00
   -4    5   21     -0.08      0.00
   -4    5   20      0.04      0.00
   -4    5   19     -0.12      0.00
   -4    5   18      1.15      0.00
   -4    5   17      0.72      0.00
   -4    5   16      2.59      0.00
   -4    5   15      1.23      0.00
   -4    5   14      3.29      0.00
   -4    5   13      0.75      0.00
   -4    5   12      2.29      0.00
   -4    5   11     -1.76      0.00
   -4    5   10     -0.57      0.00
   -4    5    9     -5.90      0.00
   -4    5    8     -4.64      0.00
   -4    5    7     -8.79      0.00
   -4    5    6     -7.17      0.00
   -4    5    5     -7.11      0.00
   -4    5    4     -6.56      0.00
   -4    5    3     -0.10      0.00
   -4    5    2     -4.14      0.00
   -4    5    1      7.07      0.00
    4    5    0      2.37      0.00
    4    5    1      7.96      0.00
    4    5    2      1.92      0.00
    4    5    3      3.55      0.00
    4    5    4      1.41      0.00
    4    5    5      0.08      0.00
    4    5    6      0.86      0.00
    4    5    7      0.13      0.00
    4    5    8      0.05      0.00
    4    5    9      2.08      0.00
    4    5   10     -1.01      0.00
    4    5   11      3.32      0.00
    4    5   12     -1.25      0.00
    4    5   13      2.90      0.00
    4    5   14     -1.05      0.00
    4    5   15      1.66      0.00
    4    5   16     -0.66      0.00
    4    5   17      0.34      0.00
    4    5   18      0.18      0.00
    4    5   19     -0.20      0.00
    4    5   20      0.41      0.00
   -4    6   21      0.12      0.00
   -4    6   20      0.02      0.00
   -4    6   19     -0.66      0.00
   -4    6   18     -0.88      0.00
   -4    6   17     -2.04      0.00
   -4    6   16     -1.38      0.00
   -4    6   15     -2.95      0.00
   -4    6   14     -0.70      0.00
   -4    6   13     -2.20      0.00
   -4    6   12      1.62      0.00
   -4    6   11      0.41      0.00
   -4    6   10      5.86      0.00
   -4    6    9      4.33      0.00
   -4    6    8      9.36      0.00
   -4    6    7      7.15      0.00
   -4    6    6      9.13      0.00
   -4    6    5      6.21      0.00
   -4    6    4      4.00      0.00
   -4    6    3      3.07      0.00
   -4    6    2     -3.26      0.00
   -4    6    1      1.31      0.00
    4    6    0     -7.13      0.00
    4    6    1     -1.85      0.00
    4    6    2     -5.37      0.00
    4    6    3     -2.34      0.00
    4    6    4     -1.61      0.00
    4    6    5     -1.50      0.00
    4    6    6     -0.20      0.00
    4    6    7     -0.11      0.00
    4    6    8     -1.44      0.00
    4    6    9      1.13      0.00
    4    6   10     -2.85      0.00
    4    6   11      1.53      0.00
    4    6   12     -2.81      0.00
    4    6   13      1.11      0.00
    4    6   14     -1.86      0.00
    4    6   15      0.61      0.00
    4    6   16     -0.38      0.00
    4    6   17      0.02      0.00
    4    6   18      0.53      0.00
    4    6   19     -0.41      0.00
    4    6   20      0.23      0.00
   -4    7   20      0.47      0.00
   -4    7   19      0.84      0.00
   -4    7   18      1.39      0.00
   -4    7   17      1.59      0.00
   -4    7   16      2.16      0.00
   -4    7   15      0.91      0.00
   -4    7   14      1.73      0.00
   -4    7   13     -1.31      0.00
   -4    7   12     -0.41      0.00
   -4    7   11     -5.38      0.00
   -4    7   10     -3.72      0.00
   -4    7    9     -9.12      0.00
   -4    7    8     -6.58      0.00
   -4    7    7     -9.61      0.00
   -4    7    6     -6.23      0.00
   -4    7    5     -5.93      0.00
   -4    7    4     -2.78      0.00
   -4    7    3      0.30      0.00
   -4    7    2     -0.04      0.00
   -4    7    1      4.78      0.00
    4    7    0      0.42      0.00
    4    7    1      5.16      0.00
    4    7    2      2.02      0.00
    4    7    3      2.92      0.00
    4    7    4      2.11      0.00
    4    7    5      1.02      0.00
    4    7    6      0.62      0.00
    4    7    7      1.10      0.00
    4    7    8     -0.87      0.00
    4    7    9      2.28      0.00
    4    7   10     -1.47      0.00
    4    7   11      2.57      0.00
    4    7   12     -1.29      0.00
    4    7   13      1.84      0.00
    4    7   14     -0.62      0.00
    4    7   15      0.59      0.00
    4    7   16     -0.03      0.00
    4    7   17     -0.69      0.00
    4    7   18      0.22      0.00
    4    7   19     -0.66      0.00
   -4    8   19     -0.99      0.00
   -4    8   18     -1.45      0.00
   -4    8   17     -1.35      0.00
   -4    8   16     -1.15      0.00
   -4    8   15     -0.92      0.00
   -4    8   14      0.74      0.00
   -4    8   13      0.79      0.00
   -4    8   12      4.45      0.00
   -4    8   11      3.23      0.00
   -4    8   10      8.32      0.00
   -4    8    9      5.46      0.00
   -4    8    8      9.30      0.00
   -4    8    7      5.59      0.00
   -4    8    6      6.68      0.00
   -4    8    5      2.82      0.00
   -4    8    4      1.46      0.00
   -4    8    3     -0.27      0.00
   -4    8    2     -2.94      0.00
   -4    8    1     -0.73      0.00
    4    8    0     -3.86      0.00
    4    8    1     -0.77      0.00
    4    8    2     -2.82      0.00
    4    8    3     -1.73      0.00
    4    8    4     -1.71      0.00
    4    8    5     -1.11      0.00
    4    8    6     -1.18      0.00
    4    8    7      0.40      0.00
    4    8    8     -1.71      0.00
    4    8    9      1.28      0.00
    4    8   10     -2.26      0.00
    4    8   11      1.30      0.00
    4    8   12     -1.71      0.00
    4    8   13      0.76      0.00
    4    8   14     -0.64      0.00
    4    8   15      0.01      0.00
    4    8   16      0.53      0.00
    4    8   17     -0.19      0.00
    4    8   18      0.96      0.00
    4    8   19      0.00      0.00
   -4    9   19      1.09      0.00
   -4    9   18      0.81      0.00
   -4    9   17      1.03      0.00
   -4    9   16      0.37      0.00
   -4    9   15     -0.25      0.00
   -4    9   14     -1.22      0.00
   -4    9   13     -3.10      0.00
   -4    9   12     -3.21      0.00
   -4    9   11     -6.84      0.00
   -4    9   10     -4.58      0.00
   -4    9    9     -8.47      0.00
   -4    9    8     -4.60      0.00
   -4    9    7     -6.79      0.00
   -4    9    6     -2.52      0.00
   -4    9    5     -2.79      0.00
   -4    9    4      0.28      0.00
   -4    9    3      1.44      0.00
   -4    9    2      1.12      0.00
   -4    9    1      2.96      0.00
    4    9    0      0.01      0.00
    4    9    1      2.24      0.00
    4    9    2      0.94      0.00
    4    9    3      1.65      0.00
    4    9    4      0.97      0.00
    4    9    5      1.32      0.00
    4    9    6      0.05      0.00
    4    9    7      1.37      0.00
    4    9    8     -1.02      0.00
    4    9    9      1.89      0.00
    4    9   10     -1.18      0.00
    4    9   11      1.61      0.00
    4    9   12     -0.75      0.00
    4    9   13      0.54      0.00
    4    9   14     -0.09      0.00
    4    9   15     -0.43      0.00
    4    9   16      0.21      0.00
    4    9   17     -0.95      0.00
    4    9   18     -0.02      0.00
   -4   10   18     -0.80      0.00
   -4   10   17     -0.16      0.00
   -4   10   16      0.14      0.00
   -4   10   15      1.05      0.00
   -4   10   14      2.09      0.00
   -4   10   13      3.06      0.00
   -4   10   12      4.93      0.00
   -4   10   11      4.31      0.00
   -4   10   10      7.00      0.00
   -4   10    9      4.06      0.00
   -4   10    8      6.41      0.00
   -4   10    7      2.26      0.00
   -4   10    6      3.57      0.00
   -4   10    5     -0.24      0.00
   -4   10    4      0.07      0.00
   -4   10    3     -1.47      0.00
   -4   10    2     -1.98      0.00
   -4   10    1     -0.57      0.00
    4   10    0     -1.91      0.00
    4   10    1     -0.61      0.00
    4   10    2     -1.49      0.00
    4   10    3     -0.78      0.00
    4   10    4     -1.39      0.00
    4   10    5     -0.21      0.00
    4   10    6     -1.23      0.00
    4   10    7      0.74      0.00
    4   10    8     -1.51      0.00
    4   10    9      0.94      0.00
    4   10   10     -1.55      0.00
    4   10   11      0.44      0.00
    4   10   12     -0.61      0.00
    4   10   13      0.00      0.00
    4   10   14      0.40      0.00
    4   10   15     -0.22      0.00
    4   10   16      0.88      0.00
    4   10   17      0.01      0.00
   -4   11   17      0.04      0.00
   -4   11   16     -0.64      0.00
   -4   11   15     -1.55      0.00
   -4   11   14     -2.19      0.00
   -4   11   13     -3.56      0.00
   -4   11   12     -3.77      0.00
   -4   11   11     -5.23      0.00
   -4   11   10     -3.97      0.00
   -4   11    9     -5.47      0.00
   -4   11    8     -2.36      0.00
   -4   11    7     -3.74      0.00
   -4   11    6     -0.02      0.00
   -4   11    5     -1.00      0.00
   -4   11    4      1.49      0.00
   -4   11    3      0.97      0.00
   -4   11    2      1.28      0.00
   -4   11    1      1.39      0.00
    4   11    0      0.05      0.00
    4   11    1      1.22      0.00
    4   11    2      0.80      0.00
    4   11    3      1.50      0.00
    4   11    4      0.44      0.00
    4   11    5      1.47      0.00
    4   11    6     -0.45      0.00
    4   11    7      1.11      0.00
    4   11    8     -0.77      0.00
    4   11    9      1.21      0.00
    4   11   10     -0.13      0.00
    4   11   11      0.90      0.00
    4   11   12      0.39      0.00
    4   11   13     -0.04      0.00
    4   11   14      0.44      0.00
    4   11   15     -0.70      0.00
    4   11   16      0.12      0.00
   -4   12   16      0.89      0.00
   -4   12   15      1.30      0.00
   -4   12   14      2.60      0.00
   -4   12   13      2.53      0.00
   -4   12   12      3.82      0.00
   -4   12   11      3.33      0.00
   -4   12   10      4.17      0.00
   -4   12    9      2.49      0.00
   -4   12    8      3.40      0.00
   -4   12    7      0.34      0.00
   -4   12    6      1.46      0.00
   -4   12    5     -1.22      0.00
   -4   12    4     -0.33      0.00
   -4   12    3     -1.48      0.00
   -4   12    2     -0.96      0.00
   -4   12    1     -0.65      0.00
    4   12    0     -0.83      0.00
    4   12    1     -0.36      0.00
    4   12    2     -1.15      0.00
    4   12    3     -0.54      0.00
    4   12    4     -1.77      0.00
    4   12    5     -0.02      0.00
    4   12    6     -1.23      0.00
    4   12    7      0.45      0.00
    4   12    8     -0.63      0.00
    4   12    9      0.22      0.00
    4   12   10     -0.78      0.00
    4   12   11     -0.48      0.00
    4   12   12     -0.46      0.00
    4   12   13     -0.82      0.00
    4   12   14      0.24      0.00
    4   12   15     -0.49      0.00
   -4   13   15     -1.50      0.00
   -4   13   14     -1.41      0.00
   -4   13   13     -2.52      0.00
   -4   13   12     -2.06      0.00
   -4   13   11     -2.82      0.00
   -4   13   10     -2.00      0.00
   -4   13    9     -2.63      0.00
   -4   13    8     -0.55      0.00
   -4   13    7     -1.65      0.00
   -4   13    6      0.94      0.00
   -4   13    5     -0.27      0.00
   -4   13    4      1.41      0.00
   -4   13    3      0.55      0.00
   -4   13    2      1.04      0.00
   -4   13    1      0.70      0.00
    4   13    0     -0.23      0.00
    4   13    1      0.70      0.00
    4   13    2      0.20      0.00
    4   13    3      1.37      0.00
    4   13    4      0.15      0.00
    4   13    5      1.49      0.00
    4   13    6      0.06      0.00
    4   13    7      0.59      0.00
    4   13    8     -0.13      0.00
    4   13    9      0.34      0.00
    4   13   10     -0.01      0.00
    4   13   11      0.43      0.00
    4   13   12      0.65      0.00
    4   13   13      0.14      0.00
    4   13   14      0.82      0.00
   -4   14   13      0.99      0.00
   -4   14   12      1.40      0.00
   -4   14   11      1.19      0.00
   -4   14   10      1.52      0.00
   -4   14    9      0.50      0.00
   -4   14    8      1.48      0.00
   -4   14    7     -0.60      0.00
   -4   14    6      0.75      0.00
   -4   14    5     -1.22      0.00
   -4   14    4     -0.02      0.00
   -4   14    3     -1.32      0.00
   -4   14    2     -0.44      0.00
   -4   14    1     -0.80      0.00
    4   14    0     -0.49      0.00
    4   14    1      0.21      0.00
    4   14    2     -0.69      0.00
    4   14    3      0.08      0.00
    4   14    4     -1.14      0.00
    4   14    5     -0.11      0.00
    4   14    6     -0.80      0.00
    4   14    7     -0.23      0.00
    4   14    8     -0.34      0.00
    4   14    9      0.12      0.00
    4   14   10     -0.17      0.00
    4   14   11      0.01      0.00
    4   14   12      0.02      0.00
   -4   15   11     -0.35      0.00
   -4   15   10     -0.46      0.00
   -4   15    9     -0.84      0.00
   -4   15    8      0.20      0.00
   -4   15    7     -0.90      0.00
   -4   15    6      0.84      0.00
   -4   15    5     -0.26      0.00
   -4   15    4      1.27      0.00
   -4   15    3      0.17      0.00
   -4   15    2      1.21      0.00
   -4   15    1      0.15      0.00
    4   15    0     -0.70      0.00
    4   15    1      0.07      0.00
    4   15    2     -0.35      0.00
    4   15    3      0.42      0.00
    4   15    4     -0.18      0.00
    4   15    5      0.61      0.00
    4   15    6      0.14      0.00
    4   15    7      0.46      0.00
    4   15    8      0.20      0.00
    4   15    9      0.25      0.00
    4   15   10     -0.14      0.00
   -4   16    8      0.57      0.00
   -4   16    7     -0.35      0.00
   -4   16    6      0.29      0.00
   -4   16    5     -0.98      0.00
   -4   16    4     -0.14      0.00
   -4   16    3     -1.05      0.00
   -4   16    2     -0.03      0.00
   -4   16    1     -0.77      0.00
    4   16    0      0.33      0.00
    4   16    1      0.63      0.00
    4   16    2      0.29      0.00
    4   16    3      0.44      0.00
    4   16    4     -0.09      0.00
    4   16    5      0.21      0.00
    4   16    6     -0.25      0.00
    4   16    7     -0.15      0.00
   -4   17    1     -0.24      0.00
    4   17    0     -0.43      0.00
    4   17    1     -0.46      0.00
    4   17    2     -0.52      0.00
   -5    0   21     -0.57      0.00
   -5    0   19     -0.49      0.00
   -5    0   17      0.15      0.00
   -5    0   15     -0.08      0.00
   -5    0   13     -0.85      0.00
   -5    0   11     -0.30      0.00
   -5    0    9      1.76      0.00
   -5    0    7      4.96      0.00
   -5    0    5      8.97      0.00
   -5    0    3     10.61      0.00
   -5    0    1      5.79      0.00
    5    0    1      0.21      0.00
    5    0    3      0.62      0.00
    5    0    5      3.69      0.00
    5    0    7      4.84      0.00
    5    0    9      3.50      0.00
    5    0   11      1.61      0.00
    5    0   13      1.01      0.00
    5    0   15      1.40      0.00
    5    0   17      1.43      0.00
    5    0   19      0.98      0.00
    5    0   21      0.21      0.00
   -5    1   21     -0.31      0.00
   -5    1   20      0.57      0.00
   -5    1   19     -0.67      0.00
   -5    1   18      0.31      0.00
   -5    1   17     -0.37      0.00
   -5    1   16     -0.04      0.00
   -5    1   15     -0.37      0.00
   -5    1   14      0.46      0.00
   -5    1   13     -0.97      0.00
   -5    1   12      0.57      0.00
   -5    1   11     -1.63      0.00
   -5    1   10     -0.53      0.00
   -5    1    9     -1.75      0.00
   -5    1    8     -2.76      0.00
   -5    1    7     -0.90      0.00
   -5    1    6     -6.05      0.00
   -5    1    5      0.94      0.00
   -5    1    4     -9.47      0.00
   -5    1    3      2.60      0.00
   -5    1    2     -8.70      0.00
   -5    1    1      2.12      0.00
    5    1    0     -3.21      0.00
    5    1    1      0.31      0.00
    5    1    2     -0.23      0.00
    5    1    3      1.85      0.00
    5    1    4     -1.87      0.00
    5    1    5      1.01      0.00
    5    1    6     -4.08      0.00
    5    1    7     -0.14      0.00
    5    1    8     -4.11      0.00
    5    1    9     -0.36      0.00
    5    1   10     -2.42      0.00
    5    1   11     -0.15      0.00
    5    1   12     -1.15      0.00
    5    1   13      0.35      0.00
    5    1   14     -1.20      0.00
    5    1   15      0.58      0.00
    5    1   16     -1.42      0.00
    5    1   17      0.26      0.00
    5    1   18     -1.14      0.00
    5    1   19     -0.15      0.00
    5    1   20     -0.56      0.00
    5    1   21     -0.20      0.00
   -5    2   22      0.06      0.00
   -5    2   21     -0.28      0.00
   -5    2   20      0.82      0.00
   -5    2   19     -0.55      0.00
   -5    2   18      0.91      0.00
   -5    2   17     -0.41      0.00
   -5    2   16      0.78      0.00
   -5    2   15     -0.22      0.00
   -5    2   14      1.53      0.00
   -5    2   13     -0.24      0.00
   -5    2   12      2.46      0.00
   -5    2   11     -0.03      0.00
   -5    2   10      2.87      0.00
   -5    2    9      0.77      0.00
   -5    2    8      2.10      0.00
   -5    2    7      2.46      0.00
   -5    2    6     -0.18      0.00
   -5    2    5      5.44      0.00
   -5    2    4     -3.11      0.00
   -5    2    3      8.21      0.00
   -5    2    2     -3.93      0.00
   -5    2    1      6.89      0.00
    5    2    0      1.46      0.00
    5    2    1      2.79      0.00
    5    2    2     -1.81      0.00
    5    2    3      0.85      0.00
    5    2    4     -2.41      0.00
    5    2    5      1.89      0.00
    5    2    6     -0.66      0.00
    5    2    7      3.27      0.00
    5    2    8      0.46      0.00
    5    2    9      2.92      0.00
    5    2   10      0.43      0.00
    5    2   11      1.72      0.00
    5    2   12     -0.31      0.00
    5    2   13      1.24      0.00
    5    2   14     -1.03      0.00
    5    2   15      1.30      0.00
    5    2   16     -0.85      0.00
    5    2   17      1.09      0.00
    5    2   18     -0.11      0.00
    5    2   19      0.65      0.00
    5    2   20      0.25      0.00
    5    2   21      0.18      0.00
   -5    3   21     -0.29      0.00
   -5    3   20      0.26      0.00
   -5    3   19     -0.90      0.00
   -5    3   18      0.56      0.00
   -5    3   17     -1.14      0.00
   -5    3   16      0.34      0.00
   -5    3   15     -2.01      0.00
   -5    3   14     -0.03      0.00
   -5    3   13     -2.91      0.00
   -5    3   12      0.09      0.00
   -5    3   11     -3.20      0.00
   -5    3   10      0.43      0.00
   -5    3    9     -2.51      0.00
   -5    3    8      0.28      0.00
   -5    3    7     -0.59      0.00
   -5    3    6     -1.12      0.00
   -5    3    5      2.11      0.00
   -5    3    4     -4.58      0.00
   -5    3    3      3.77      0.00
   -5    3    2     -7.48      0.00
   -5    3    1      2.77      0.00
    5    3    0     -6.06      0.00
    5    3    1     -0.08      0.00
    5    3    2     -2.30      0.00
    5    3    3      1.99      0.00
    5    3    4     -0.49      0.00
    5    3    5      1.58      0.00
    5    3    6     -1.27      0.00
    5    3    7      0.14      0.00
    5    3    8     -2.30      0.00
    5    3    9     -0.29      0.00
    5    3   10     -2.27      0.00
    5    3   11      0.27      0.00
    5    3   12     -1.75      0.00
    5    3   13      1.15      0.00
    5    3   14     -1.35      0.00
    5    3   15      1.35      0.00
    5    3   16     -1.00      0.00
    5    3   17      0.60      0.00
    5    3   18     -0.61      0.00
    5    3   19     -0.07      0.00
    5    3   20     -0.20      0.00
   -5    4   21     -0.05      0.00
   -5    4   20      0.32      0.00
   -5    4   19     -0.20      0.00
   -5    4   18      1.00      0.00
   -5    4   17     -0.15      0.00
   -5    4   16      2.16      0.00
   -5    4   15      0.17      0.00
   -5    4   14      3.14      0.00
   -5    4   13      0.07      0.00
   -5    4   12      3.18      0.00
   -5    4   11     -0.98      0.00
   -5    4   10      2.33      0.00
   -5    4    9     -1.98      0.00
   -5    4    8      0.52      0.00
   -5    4    7     -2.00      0.00
   -5    4    6     -1.37      0.00
   -5    4    5      0.38      0.00
   -5    4    4     -2.55      0.00
   -5    4    3      4.86      0.00
   -5    4    2     -2.49      0.00
   -5    4    1      7.04      0.00
    5    4    0      1.48      0.00
    5    4    1      4.62      0.00
    5    4    2     -0.11      0.00
    5    4    3      1.09      0.00
    5    4    4     -1.12      0.00
    5    4    5     -0.02      0.00
    5    4    6     -0.67      0.00
    5    4    7      0.98      0.00
    5    4    8     -0.31      0.00
    5    4    9      2.18      0.00
    5    4   10     -0.74      0.00
    5    4   11      2.34      0.00
    5    4   12     -1.25      0.00
    5    4   13      1.71      0.00
    5    4   14     -1.52      0.00
    5    4   15      0.98      0.00
    5    4   16     -1.10      0.00
    5    4   17      0.47      0.00
    5    4   18     -0.18      0.00
    5    4   19      0.17      0.00
    5    4   20      0.00      0.00
   -5    5   21      0.08      0.00
   -5    5   20      0.04      0.00
   -5    5   19     -0.49      0.00
   -5    5   18     -0.39      0.00
   -5    5   17     -1.83      0.00
   -5    5   16     -0.54      0.00
   -5    5   15     -3.04      0.00
   -5    5   14     -0.32      0.00
   -5    5   13     -2.98      0.00
   -5    5   12      0.97      0.00
   -5    5   11     -1.93      0.00
   -5    5   10      2.90      0.00
   -5    5    9      0.05      0.00
   -5    5    8      3.92      0.00
   -5    5    7      1.72      0.00
   -5    5    6      2.76      0.00
   -5    5    5      1.88      0.00
   -5    5    4     -1.24      0.00
   -5    5    3      1.39      0.00
   -5    5    2     -5.32      0.00
   -5    5    1      1.30      0.00
    5    5    0     -5.65      0.00
    5    5    1     -1.22      0.00
    5    5    2     -2.66      0.00
    5    5    3     -0.36      0.00
    5    5    4     -0.11      0.00
    5    5    5      0.32      0.00
    5    5    6     -0.11      0.00
    5    5    7      0.65      0.00
    5    5    8     -1.73      0.00
    5    5    9      1.35      0.00
    5    5   10     -2.62      0.00
    5    5   11      1.73      0.00
    5    5   12     -2.08      0.00
    5    5   13      1.59      0.00
    5    5   14     -1.14      0.00
    5    5   15      1.33      0.00
    5    5   16     -0.26      0.00
    5    5   17      0.54      0.00
    5    5   18      0.08      0.00
    5    5   19     -0.01      0.00
    5    5   20      0.05      0.00
   -5    6   20      0.16      0.00
   -5    6   19      0.61      0.00
   -5    6   18      1.24      0.00
   -5    6   17      1.14      0.00
   -5    6   16      2.54      0.00
   -5    6   15      0.70      0.00
   -5    6   14      2.64      0.00
   -5    6   13     -0.70      0.00
   -5    6   12      1.48      0.00
   -5    6   11     -3.18      0.00
   -5    6   10     -0.62      0.00
   -5    6    9     -5.04      0.00
   -5    6    8     -2.55      0.00
   -5    6    7     -4.71      0.00
   -5    6    6     -2.34      0.00
   -5    6    5     -1.54      0.00
   -5    6    4     -0.82      0.00
   -5    6    3      2.74      0.00
   -5    6    2     -0.19      0.00
   -5    6    1      4.80      0.00
    5    6    0      0.91      0.00
    5    6    1      3.56      0.00
    5    6    2      1.39      0.00
    5    6    3      1.02      0.00
    5    6    4      0.68      0.00
    5    6    5      0.00      0.00
    5    6    6     -0.48      0.00
    5    6    7      1.27      0.00
    5    6    8     -1.53      0.00
    5    6    9      2.67      0.00
    5    6   10     -2.10      0.00
    5    6   11      2.33      0.00
    5    6   12     -1.89      0.00
    5    6   13      1.31      0.00
    5    6   14     -1.39      0.00
    5    6   15      0.25      0.00
    5    6   16     -0.77      0.00
    5    6   17     -0.52      0.00
    5    6   18     -0.13      0.00
    5    6   19     -0.33      0.00
   -5    7   20     -0.42      0.00
   -5    7   19     -0.81      0.00
   -5    7   18     -1.39      0.00
   -5    7   17     -1.80      0.00
   -5    7   16     -1.24      0.00
   -5    7   15     -1.96      0.00
   -5    7   14      0.23      0.00
   -5    7   13     -0.98      0.00
   -5    7   12      3.04      0.00
   -5    7   11      0.95      0.00
   -5    7   10      5.58      0.00
   -5    7    9      3.04      0.00
   -5    7    8      5.84      0.00
   -5    7    7      3.10      0.00
   -5    7    6      3.31      0.00
   -5    7    5      1.10      0.00
   -5    7    4     -0.85      0.00
   -5    7    3     -0.46      0.00
   -5    7    2     -3.48      0.00
   -5    7    1     -0.16      0.00
    5    7    0     -3.21      0.00
    5    7    1     -1.08      0.00
    5    7    2     -1.53      0.00
    5    7    3     -1.39      0.00
    5    7    4     -0.37      0.00
    5    7    5     -0.16      0.00
    5    7    6     -0.92      0.00
    5    7    7      1.35      0.00
    5    7    8     -2.38      0.00
    5    7    9      2.06      0.00
    5    7   10     -2.54      0.00
    5    7   11      2.08      0.00
    5    7   12     -1.49      0.00
    5    7   13      1.58      0.00
    5    7   14     -0.34      0.00
    5    7   15      0.81      0.00
    5    7   16      0.74      0.00
    5    7   17      0.20      0.00
    5    7   18      0.86      0.00
    5    7   19      0.16      0.00
   -5    8   19      1.13      0.00
   -5    8   18      1.18      0.00
   -5    8   17      1.39      0.00
   -5    8   16      1.19      0.00
   -5    8   15      0.38      0.00
   -5    8   14      0.17      0.00
   -5    8   13     -2.31      0.00
   -5    8   12     -1.30      0.00
   -5    8   11     -5.51      0.00
   -5    8   10     -2.99      0.00
   -5    8    9     -6.40      0.00
   -5    8    8     -3.34      0.00
   -5    8    7     -4.43      0.00
   -5    8    6     -1.48      0.00
   -5    8    5     -0.62      0.00
   -5    8    4      0.53      0.00
   -5    8    3      2.50      0.00
   -5    8    2      0.70      0.00
   -5    8    1      2.71      0.00
    5    8    0      0.40      0.00
    5    8    1      1.36      0.00
    5    8    2      1.18      0.00
    5    8    3      0.52      0.00
    5    8    4      0.68      0.00
    5    8    5      0.75      0.00
    5    8    6     -0.82      0.00
    5    8    7      1.88      0.00
    5    8    8     -1.80      0.00
    5    8    9      2.52      0.00
    5    8   10     -1.95      0.00
    5    8   11      1.73      0.00
    5    8   12     -1.70      0.00
    5    8   13      0.43      0.00
    5    8   14     -0.93      0.00
    5    8   15     -0.75      0.00
    5    8   16     -0.18      0.00
    5    8   17     -1.22      0.00
    5    8   18     -0.07      0.00
   -5    9   18     -1.04      0.00
   -5    9   17     -0.75      0.00
   -5    9   16     -0.53      0.00
   -5    9   15      0.34      0.00
   -5    9   14      1.29      0.00
   -5    9   13      1.92      0.00
   -5    9   12      4.44      0.00
   -5    9   11      3.05      0.00
   -5    9   10      6.28      0.00
   -5    9    9      3.19      0.00
   -5    9    8      5.07      0.00
   -5    9    7      1.67      0.00
   -5    9    6      1.88      0.00
   -5    9    5     -0.44      0.00
   -5    9    4     -1.30      0.00
   -5    9    3     -1.02      0.00
   -5    9    2     -2.29      0.00
   -5    9    1      0.10      0.00
    5    9    0     -1.32      0.00
    5    9    1     -0.92      0.00
    5    9    2     -0.53      0.00
    5    9    3     -0.70      0.00
    5    9    4     -0.56      0.00
    5    9    5      0.34      0.00
    5    9    6     -1.39      0.00
    5    9    7      1.41      0.00
    5    9    8     -2.36      0.00
    5    9    9      1.58      0.00
    5    9   10     -2.03      0.00
    5    9   11      1.37      0.00
    5    9   12     -0.63      0.00
    5    9   13      0.94      0.00
    5    9   14      0.70      0.00
    5    9   15      0.26      0.00
    5    9   16      1.37      0.00
    5    9   17     -0.01      0.00
   -5   10   17      0.27      0.00
   -5   10   16     -0.16      0.00
   -5   10   15     -0.84      0.00
   -5   10   14     -1.92      0.00
   -5   10   13     -3.04      0.00
   -5   10   12     -3.40      0.00
   -5   10   11     -5.21      0.00
   -5   10   10     -3.37      0.00
   -5   10    9     -5.17      0.00
   -5   10    8     -1.87      0.00
   -5   10    7     -2.77      0.00
   -5   10    6      0.11      0.00
   -5   10    5      0.15      0.00
   -5   10    4      1.17      0.00
   -5   10    3      1.55      0.00
   -5   10    2      0.43      0.00
   -5   10    1      1.21      0.00
    5   10    0      0.76      0.00
    5   10    1      0.69      0.00
    5   10    2      0.79      0.00
    5   10    3      0.64      0.00
    5   10    4     -0.08      0.00
    5   10    5      1.00      0.00
    5   10    6     -1.17      0.00
    5   10    7      1.95      0.00
    5   10    8     -1.27      0.00
    5   10    9      2.24      0.00
    5   10   10     -0.63      0.00
    5   10   11      1.10      0.00
    5   10   12     -0.41      0.00
    5   10   13     -0.40      0.00
    5   10   14     -0.23      0.00
    5   10   15     -1.30      0.00
    5   10   16     -0.04      0.00
    5   10   17     -1.24      0.00
   -5   11   16      0.73      0.00
   -5   11   15      1.10      0.00
   -5   11   14      2.28      0.00
   -5   11   13      3.02      0.00
   -5   11   12      3.94      0.00
   -5   11   11      3.74      0.00
   -5   11   10      4.54      0.00
   -5   11    9      2.38      0.00
   -5   11    8      3.23      0.00
   -5   11    7      0.34      0.00
   -5   11    6      0.66      0.00
   -5   11    5     -0.91      0.00
   -5   11    4     -1.04      0.00
   -5   11    3     -0.85      0.00
   -5   11    2     -1.04      0.00
   -5   11    1      0.20      0.00
    5   11    0     -0.60      0.00
    5   11    1     -0.75      0.00
    5   11    2     -0.77      0.00
    5   11    3     -0.20      0.00
    5   11    4     -1.11      0.00
    5   11    5      0.93      0.00
    5   11    6     -1.48      0.00
    5   11    7      1.30      0.00
    5   11    8     -1.90      0.00
    5   11    9      0.23      0.00
    5   11   10     -1.49      0.00
    5   11   11     -0.48      0.00
    5   11   12     -0.32      0.00
    5   11   13     -0.26      0.00
    5   11   14      0.81      0.00
    5   11   15     -0.04      0.00
    5   11   16      1.15      0.00
   -5   12   15     -1.75      0.00
   -5   12   14     -1.91      0.00
   -5   12   13     -3.07      0.00
   -5   12   12     -3.33      0.00
   -5   12   11     -3.65      0.00
   -5   12   10     -2.81      0.00
   -5   12    9     -3.11      0.00
   -5   12    8     -0.79      0.00
   -5   12    7     -1.21      0.00
   -5   12    6      0.67      0.00
   -5   12    5      0.69      0.00
   -5   12    4      0.92      0.00
   -5   12    3      1.17      0.00
   -5   12    2      0.26      0.00
   -5   12    1      0.70      0.00
    5   12    0      0.40      0.00
    5   12    1      0.55      0.00
    5   12    2      0.18      0.00
    5   12    3      1.16      0.00
    5   12    4     -0.68      0.00
    5   12    5      1.45      0.00
    5   12    6     -1.18      0.00
    5   12    7      1.35      0.00
    5   12    8     -0.43      0.00
    5   12    9      1.26      0.00
    5   12   10      0.69      0.00
    5   12   11      0.84      0.00
    5   12   12      0.87      0.00
    5   12   13     -0.02      0.00
    5   12   14      0.43      0.00
   -5   13   14      2.16      0.00
   -5   13   13      2.24      0.00
   -5   13   12      2.65      0.00
   -5   13   11      2.54      0.00
   -5   13   10      2.51      0.00
   -5   13    9      1.06      0.00
   -5   13    8      1.40      0.00
   -5   13    7     -0.54      0.00
   -5   13    6     -0.25      0.00
   -5   13    5     -1.01      0.00
   -5   13    4     -1.11      0.00
   -5   13    3     -0.61      0.00
   -5   13    2     -1.04      0.00
   -5   13    1      0.06      0.00
    5   13    0     -0.59      0.00
    5   13    1     -0.06      0.00
    5   13    2     -0.82      0.00
    5   13    3      0.66      0.00
    5   13    4     -1.36      0.00
    5   13    5      1.01      0.00
    5   13    6     -1.17      0.00
    5   13    7      0.49      0.00
    5   13    8     -0.91      0.00
    5   13    9     -0.26      0.00
    5   13   10     -0.77      0.00
    5   13   11     -0.74      0.00
    5   13   12     -0.40      0.00
    5   13   13     -0.74      0.00
   -5   14   12     -1.77      0.00
   -5   14   11     -1.49      0.00
   -5   14   10     -1.06      0.00
   -5   14    9     -1.13      0.00
   -5   14    8      0.36      0.00
   -5   14    7     -0.09      0.00
   -5   14    6      1.02      0.00
   -5   14    5      0.80      0.00
   -5   14    4      0.95      0.00
   -5   14    3      1.09      0.00
   -5   14    2      0.45      0.00
   -5   14    1      0.75      0.00
    5   14    0     -0.08      0.00
    5   14    1      0.51      0.00
    5   14    2     -0.54      0.00
    5   14    3      0.94      0.00
    5   14    4     -1.05      0.00
    5   14    5      0.97      0.00
    5   14    6     -0.54      0.00
    5   14    7      0.80      0.00
    5   14    8      0.07      0.00
    5   14    9      0.72      0.00
    5   14   10      0.27      0.00
    5   14   11      0.33      0.00
   -5   15   10      0.47      0.00
   -5   15    9     -0.02      0.00
   -5   15    8      0.14      0.00
   -5   15    7     -0.81      0.00
   -5   15    6     -0.49      0.00
   -5   15    5     -1.03      0.00
   -5   15    4     -0.97      0.00
   -5   15    3     -0.78      0.00
   -5   15    2     -0.80      0.00
   -5   15    1     -0.35      0.00
    5   15    0     -0.21      0.00
    5   15    1      0.41      0.00
    5   15    2     -0.37      0.00
    5   15    3      0.96      0.00
    5   15    4     -0.64      0.00
    5   15    5      0.82      0.00
    5   15    6     -0.54      0.00
    5   15    7      0.05      0.00
    5   15    8     -0.68      0.00
    5   15    9     -0.17      0.00
   -5   16    7      0.37      0.00
   -5   16    6      0.90      0.00
   -5   16    5      0.72      0.00
   -5   16    4      0.82      0.00
   -5   16    3      0.79      0.00
   -5   16    2      0.27      0.00
   -5   16    1      0.17      0.00
    5   16    0     -0.24      0.00
    5   16    1     -0.11      0.00
    5   16    2     -0.75      0.00
    5   16    3      0.23      0.00
    5   16    4     -0.97      0.00
    5   16    5      0.21      0.00
    5   16    6     -0.38      0.00
   -6    0   20      1.03      0.00
   -6    0   18      0.37      0.00
   -6    0   16      0.65      0.00
   -6    0   14      2.03      0.00
   -6    0   12      1.72      0.00
   -6    0   10     -0.69      0.00
   -6    0    8     -4.12      0.00
   -6    0    6     -7.68      0.00
   -6    0    4     -8.83      0.00
   -6    0    2     -4.33      0.00
    6    0    0      1.57      0.00
    6    0    2      1.95      0.00
    6    0    4     -1.57      0.00
    6    0    6     -3.38      0.00
    6    0    8     -2.17      0.00
    6    0   10     -0.38      0.00
    6    0   12      0.08      0.00
    6    0   14     -0.39      0.00
    6    0   16     -0.62      0.00
    6    0   18     -0.55      0.00
    6    0   20     -0.08      0.00
   -6    1   21     -0.76      0.00
   -6    1   20      0.68      0.00
   -6    1   19     -0.73      0.00
   -6    1   18      0.65      0.00
   -6    1   17     -0.45      0.00
   -6    1   16      0.30      0.00
   -6    1   15     -1.42      0.00
   -6    1   14      0.40      0.00
   -6    1   13     -1.96      0.00
   -6    1   12      1.04      0.00
   -6    1   11     -0.54      0.00
   -6    1   10      1.57      0.00
   -6    1    9      2.25      0.00
   -6    1    8      1.56      0.00
   -6    1    7      5.52      0.00
   -6    1    6      0.67      0.00
   -6    1    5      8.11      0.00
   -6    1    4     -0.93      0.00
   -6    1    3      6.82      0.00
   -6    1    2     -1.80      0.00
   -6    1    1      1.42      0.00
    6    1    0      0.67      0.00
    6    1    1     -1.85      0.00
    6    1    2     -1.16      0.00
    6    1    3     -0.18      0.00
    6    1    4     -1.33      0.00
    6    1    5      2.55      0.00
    6    1    6     -0.43      0.00
    6    1    7      2.85      0.00
    6    1    8     -0.09      0.00
    6    1    9      1.23      0.00
    6    1   10     -0.25      0.00
    6    1   11      0.00      0.00
    6    1   12     -0.56      0.00
    6    1   13      0.10      0.00
    6    1   14     -0.61      0.00
    6    1   15      0.48      0.00
    6    1   16     -0.23      0.00
    6    1   17      0.54      0.00
    6    1   18      0.08      0.00
    6    1   19      0.29      0.00
    6    1   20      0.08      0.00
   -6    2   21     -0.62      0.00
   -6    2   20      0.48      0.00
   -6    2   19     -1.12      0.00
   -6    2   18      0.65      0.00
   -6    2   17     -0.83      0.00
   -6    2   16      1.10      0.00
   -6    2   15     -0.78      0.00
   -6    2   14      1.55      0.00
   -6    2   13     -1.48      0.00
   -6    2   12      1.00      0.00
   -6    2   11     -2.39      0.00
   -6    2   10     -0.77      0.00
   -6    2    9     -2.67      0.00
   -6    2    8     -3.17      0.00
   -6    2    7     -1.93      0.00
   -6    2    6     -5.52      0.00
   -6    2    5      0.17      0.00
   -6    2    4     -6.57      0.00
   -6    2    3      2.27      0.00
   -6    2    2     -4.33      0.00
   -6    2    1      2.04      0.00
    6    2    0     -0.71      0.00
    6    2    1      0.50      0.00
    6    2    2      0.41      0.00
    6    2    3      2.19      0.00
    6    2    4     -0.94      0.00
    6    2    5      1.49      0.00
    6    2    6     -2.26      0.00
    6    2    7      0.46      0.00
    6    2    8     -1.90      0.00
    6    2    9      0.25      0.00
    6    2   10     -0.61      0.00
    6    2   11      0.68      0.00
    6    2   12     -0.03      0.00
    6    2   13      1.13      0.00
    6    2   14     -0.23      0.00
    6    2   15      0.81      0.00
    6    2   16     -0.39      0.00
    6    2   17      0.08      0.00
    6    2   18     -0.32      0.00
    6    2   19     -0.10      0.00
    6    2   20      0.06      0.00
   -6    3   21      0.07      0.00
   -6    3   20      0.87      0.00
   -6    3   19     -0.30      0.00
   -6    3   18      1.02      0.00
   -6    3   17     -0.92      0.00
   -6    3   16      1.21      0.00
   -6    3   15     -1.10      0.00
   -6    3   14      1.76      0.00
   -6    3   13     -0.91      0.00
   -6    3   12      2.57      0.00
   -6    3   11     -0.19      0.00
   -6    3   10      2.98      0.00
   -6    3    9      1.35      0.00
   -6    3    8      2.54      0.00
   -6    3    7      2.96      0.00
   -6    3    6      1.01      0.00
   -6    3    5      4.49      0.00
   -6    3    4     -1.17      0.00
   -6    3    3      4.98      0.00
   -6    3    2     -2.13      0.00
   -6    3    1      3.31      0.00
    6    3    0      0.81      0.00
    6    3    1      1.14      0.00
    6    3    2     -1.41      0.00
    6    3    3      0.40      0.00
    6    3    4     -2.01      0.00
    6    3    5      1.03      0.00
    6    3    6     -1.16      0.00
    6    3    7      1.61      0.00
    6    3    8     -0.54      0.00
    6    3    9      1.20      0.00
    6    3   10     -0.69      0.00
    6    3   11      0.49      0.00
    6    3   12     -1.27      0.00
    6    3   13      0.20      0.00
    6    3   14     -1.38      0.00
    6    3   15      0.16      0.00
    6    3   16     -0.56      0.00
    6    3   17      0.23      0.00
    6    3   18      0.09      0.00
    6    3   19      0.01      0.00
    6    3   20     -0.04      0.00
   -6    4   21     -0.38      0.00
   -6    4   20     -0.22      0.00
   -6    4   19     -0.70      0.00
   -6    4   18      0.32      0.00
   -6    4   17     -1.24      0.00
   -6    4   16      0.67      0.00
   -6    4   15     -1.94      0.00
   -6    4   14      0.52      0.00
   -6    4   13     -2.42      0.00
   -6    4   12      0.58      0.00
   -6    4   11     -2.76      0.00
   -6    4   10      0.03      0.00
   -6    4    9     -2.40      0.00
   -6    4    8     -1.03      0.00
   -6    4    7     -1.42      0.00
   -6    4    6     -2.26      0.00
   -6    4    5     -0.09      0.00
   -6    4    4     -3.81      0.00
   -6    4    3      1.01      0.00
   -6    4    2     -4.20      0.00
   -6    4    1      1.16      0.00
    6    4    0     -2.78      0.00
    6    4    1     -0.02      0.00
    6    4    2     -1.08      0.00
    6    4    3      1.31      0.00
    6    4    4     -0.48      0.00
    6    4    5      1.36      0.00
    6    4    6     -0.91      0.00
    6    4    7      0.92      0.00
    6    4    8     -1.35      0.00
    6    4    9      1.05      0.00
    6    4   10     -1.09      0.00
    6    4   11      1.43      0.00
    6    4   12     -0.57      0.00
    6    4   13      1.59      0.00
    6    4   14     -0.10      0.00
    6    4   15      1.15      0.00
    6    4   16      0.04      0.00
    6    4   17      0.18      0.00
    6    4   18     -0.01      0.00
    6    4   19     -0.06      0.00
    6    4   20      0.17      0.00
   -6    5   20      0.33      0.00
   -6    5   19      0.29      0.00
   -6    5   18      0.90      0.00
   -6    5   17     -0.01      0.00
   -6    5   16      1.86      0.00
   -6    5   15     -0.06      0.00
   -6    5   14      2.25      0.00
   -6    5   13     -0.43      0.00
   -6    5   12      2.25      0.00
   -6    5   11     -0.86      0.00
   -6    5   10      1.82      0.00
   -6    5    9     -0.48      0.00
   -6    5    8      0.97      0.00
   -6    5    7      0.45      0.00
   -6    5    6      0.41      0.00
   -6    5    5      2.17      0.00
   -6    5    4      0.08      0.00
   -6    5    3      3.59      0.00
   -6    5    2     -0.42      0.00
   -6    5    1      3.33      0.00
    6    5    0      0.65      0.00
    6    5    1      1.96      0.00
    6    5    2     -0.08      0.00
    6    5    3      0.70      0.00
    6    5    4     -0.83      0.00
    6    5    5      0.50      0.00
    6    5    6     -0.95      0.00
    6    5    7      1.33      0.00
    6    5    8     -1.32      0.00
    6    5    9      1.69      0.00
    6    5   10     -1.85      0.00
    6    5   11      1.06      0.00
    6    5   12     -1.81      0.00
    6    5   13      0.30      0.00
    6    5   14     -1.47      0.00
    6    5   15     -0.24      0.00
    6    5   16     -0.69      0.00
    6    5   17     -0.33      0.00
    6    5   18      0.02      0.00
    6    5   19     -0.16      0.00
   -6    6   20     -0.30      0.00
   -6    6   19     -0.55      0.00
   -6    6   18     -0.61      0.00
   -6    6   17     -1.48      0.00
   -6    6   16     -0.51      0.00
   -6    6   15     -2.02      0.00
   -6    6   14      0.07      0.00
   -6    6   13     -1.88      0.00
   -6    6   12      1.21      0.00
   -6    6   11     -1.16      0.00
   -6    6   10      1.65      0.00
   -6    6    9     -0.12      0.00
   -6    6    8      1.09      0.00
   -6    6    7      0.18      0.00
   -6    6    6     -0.62      0.00
   -6    6    5     -0.28      0.00
   -6    6    4     -2.63      0.00
   -6    6    3     -0.41      0.00
   -6    6    2     -3.03      0.00
   -6    6    1      0.17      0.00
    6    6    0     -2.18      0.00
    6    6    1     -0.55      0.00
    6    6    2     -1.11      0.00
    6    6    3     -0.10      0.00
    6    6    4     -0.49      0.00
    6    6    5      0.66      0.00
    6    6    6     -1.18      0.00
    6    6    7      1.34      0.00
    6    6    8     -2.19      0.00
    6    6    9      2.00      0.00
    6    6   10     -1.74      0.00
    6    6   11      2.13      0.00
    6    6   12     -0.64      0.00
    6    6   13      1.73      0.00
    6    6   14      0.17      0.00
    6    6   15      1.07      0.00
    6    6   16      0.70      0.00
    6    6   17      0.29      0.00
    6    6   18      0.54      0.00
    6    6   19      0.09      0.00
   -6    7   19      0.74      0.00
   -6    7   18      1.05      0.00
   -6    7   17      1.02      0.00
   -6    7   16      1.52      0.00
   -6    7   15      0.52      0.00
   -6    7   14      1.43      0.00
   -6    7   13     -1.14      0.00
   -6    7   12      0.79      0.00
   -6    7   11     -2.55      0.00
   -6    7   10     -0.49      0.00
   -6    7    9     -2.40      0.00
   -6    7    8     -0.97      0.00
   -6    7    7     -0.81      0.00
   -6    7    6     -0.08      0.00
   -6    7    5      1.62      0.00
   -6    7    4      0.70      0.00
   -6    7    3      2.76      0.00
   -6    7    2      0.45      0.00
   -6    7    1      2.02      0.00
    6    7    0      0.29      0.00
    6    7    1      1.06      0.00
    6    7    2      0.62      0.00
    6    7    3      0.60      0.00
    6    7    4     -0.05      0.00
    6    7    5      1.05      0.00
    6    7    6     -1.16      0.00
    6    7    7      2.22      0.00
    6    7    8     -1.88      0.00
    6    7    9      2.37      0.00
    6    7   10     -2.18      0.00
    6    7   11      1.24      0.00
    6    7   12     -2.02      0.00
    6    7   13      0.10      0.00
    6    7   14     -1.34      0.00
    6    7   15     -0.78      0.00
    6    7   16     -0.50      0.00
    6    7   17     -1.00      0.00
    6    7   18     -0.20      0.00
   -6    8   19     -0.65      0.00
   -6    8   18     -1.06      0.00
   -6    8   17     -1.07      0.00
   -6    8   16     -1.01      0.00
   -6    8   15     -0.72      0.00
   -6    8   14      0.42      0.00
   -6    8   13     -0.21      0.00
   -6    8   12      2.72      0.00
   -6    8   11      0.69      0.00
   -6    8   10      3.46      0.00
   -6    8    9      1.31      0.00
   -6    8    8      2.04      0.00
   -6    8    7      0.48      0.00
   -6    8    6     -0.47      0.00
   -6    8    5     -0.78      0.00
   -6    8    4     -2.29      0.00
   -6    8    3     -0.80      0.00
   -6    8    2     -2.04      0.00
   -6    8    1      0.06      0.00
    6    8    0     -0.92      0.00
    6    8    1     -0.59      0.00
    6    8    2     -0.44      0.00
    6    8    3     -0.34      0.00
    6    8    4     -0.88      0.00
    6    8    5      0.68      0.00
    6    8    6     -2.01      0.00
    6    8    7      1.56      0.00
    6    8    8     -2.65      0.00
    6    8    9      1.91      0.00
    6    8   10     -1.93      0.00
    6    8   11      2.03      0.00
    6    8   12     -0.58      0.00
    6    8   13      1.57      0.00
    6    8   14      0.64      0.00
    6    8   15      0.64      0.00
    6    8   16      1.24      0.00
    6    8   17      0.19      0.00
   -6    9   18      0.73      0.00
   -6    9   17      0.89      0.00
   -6    9   16      0.39      0.00
   -6    9   15      0.24      0.00
   -6    9   14     -0.54      0.00
   -6    9   13     -1.82      0.00
   -6    9   12     -1.20      0.00
   -6    9   11     -3.61      0.00
   -6    9   10     -1.38      0.00
   -6    9    9     -3.00      0.00
   -6    9    8     -0.64      0.00
   -6    9    7     -0.62      0.00
   -6    9    6      0.66      0.00
   -6    9    5      1.44      0.00
   -6    9    4      1.12      0.00
   -6    9    3      1.76      0.00
   -6    9    2      0.16      0.00
   -6    9    1      0.91      0.00
    6    9    0      0.65      0.00
    6    9    1      0.38      0.00
    6    9    2      0.46      0.00
    6    9    3      0.59      0.00
    6    9    4     -0.32      0.00
    6    9    5      1.55      0.00
    6    9    6     -1.17      0.00
    6    9    7      2.67      0.00
    6    9    8     -1.41      0.00
    6    9    9      2.56      0.00
    6    9   10     -1.50      0.00
    6    9   11      1.21      0.00
    6    9   12     -1.43      0.00
    6    9   13     -0.33      0.00
    6    9   14     -0.75      0.00
    6    9   15     -1.26      0.00
    6    9   16     -0.17      0.00
    6    9   17     -1.12      0.00
   -6   10   17     -0.44      0.00
   -6   10   16     -0.22      0.00
   -6   10   15      0.52      0.00
   -6   10   14      0.95      0.00
   -6   10   13      1.74      0.00
   -6   10   12      2.70      0.00
   -6   10   11      1.90      0.00
   -6   10   10      3.21      0.00
   -6   10    9      0.86      0.00
   -6   10    8      1.55      0.00
   -6   10    7     -0.39      0.00
   -6   10    6     -0.62      0.00
   -6   10    5     -1.07      0.00
   -6   10    4     -1.28      0.00
   -6   10    3     -0.52      0.00
   -6   10    2     -0.69      0.00
   -6   10    1      0.54      0.00
    6   10    0     -0.32      0.00
    6   10    1     -0.62      0.00
    6   10    2     -0.51      0.00
    6   10    3      0.07      0.00
    6   10    4     -1.08      0.00
    6   10    5      1.00      0.00
    6   10    6     -2.26      0.00
    6   10    7      1.21      0.00
    6   10    8     -2.87      0.00
    6   10    9      0.65      0.00
    6   10   10     -1.91      0.00
    6   10   11      0.57      0.00
    6   10   12     -0.23      0.00
    6   10   13      0.55      0.00
    6   10   14      1.01      0.00
    6   10   15      0.18      0.00
    6   10   16      1.23      0.00
   -6   11   16      0.00      0.00
   -6   11   15     -0.71      0.00
   -6   11   14     -1.44      0.00
   -6   11   13     -1.91      0.00
   -6   11   12     -2.38      0.00
   -6   11   11     -2.69      0.00
   -6   11   10     -1.52      0.00
   -6   11    9     -2.03      0.00
   -6   11    8      0.01      0.00
   -6   11    7     -0.14      0.00
   -6   11    6      0.78      0.00
   -6   11    5      1.01      0.00
   -6   11    4      0.59      0.00
   -6   11    3      0.71      0.00
   -6   11    2     -0.27      0.00
   -6   11    1      0.21      0.00
    6   11    0      0.61      0.00
    6   11    1      0.37      0.00
    6   11    2      0.11      0.00
    6   11    3      0.91      0.00
    6   11    4     -0.85      0.00
    6   11    5      1.78      0.00
    6   11    6     -1.36      0.00
    6   11    7      2.55      0.00
    6   11    8     -0.38      0.00
    6   11    9      2.16      0.00
    6   11   10      0.51      0.00
    6   11   11      0.92      0.00
    6   11   12      0.23      0.00
    6   11   13     -0.38      0.00
    6   11   14     -0.03      0.00
    6   11   15     -1.01      0.00
   -6   12   15      0.70      0.00
   -6   12   14      1.53      0.00
   -6   12   13      2.13      0.00
   -6   12   12      2.19      0.00
   -6   12   11      2.02      0.00
   -6   12   10      2.02      0.00
   -6   12    9      0.52      0.00
   -6   12    8      0.69      0.00
   -6   12    7     -0.58      0.00
   -6   12    6     -0.71      0.00
   -6   12    5     -0.63      0.00
   -6   12    4     -0.97      0.00
   -6   12    3      0.07      0.00
   -6   12    2     -0.52      0.00
   -6   12    1      0.57      0.00
    6   12    0     -0.29      0.00
    6   12    1     -0.17      0.00
    6   12    2     -0.73      0.00
    6   12    3      0.75      0.00
    6   12    4     -1.52      0.00
    6   12    5      1.41      0.00
    6   12    6     -2.11      0.00
    6   12    7      0.62      0.00
    6   12    8     -1.87      0.00
    6   12    9     -0.78      0.00
    6   12   10     -1.13      0.00
    6   12   11     -0.94      0.00
    6   12   12     -0.33      0.00
    6   12   13     -0.40      0.00
   -6   13   13     -1.65      0.00
   -6   13   12     -1.96      0.00
   -6   13   11     -1.69      0.00
   -6   13   10     -0.86      0.00
   -6   13    9     -0.91      0.00
   -6   13    8      0.41      0.00
   -6   13    7      0.38      0.00
   -6   13    6      0.78      0.00
   -6   13    5      1.03      0.00
   -6   13    4      0.33      0.00
   -6   13    3      0.94      0.00
   -6   13    2     -0.32      0.00
   -6   13    1      0.57      0.00
    6   13    0      0.32      0.00
    6   13    1      0.61      0.00
    6   13    2     -0.57      0.00
    6   13    3      1.23      0.00
    6   13    4     -1.38      0.00
    6   13    5      1.74      0.00
    6   13    6     -0.81      0.00
    6   13    7      1.66      0.00
    6   13    8      0.51      0.00
    6   13    9      1.05      0.00
    6   13   10      0.96      0.00
    6   13   11      0.54      0.00
    6   13   12      0.66      0.00
   -6   14   11      0.96      0.00
   -6   14   10      0.73      0.00
   -6   14    9     -0.24      0.00
   -6   14    8     -0.12      0.00
   -6   14    7     -0.87      0.00
   -6   14    6     -0.87      0.00
   -6   14    5     -0.72      0.00
   -6   14    4     -1.17      0.00
   -6   14    3     -0.22      0.00
   -6   14    2     -0.91      0.00
   -6   14    1      0.14      0.00
    6   14    0     -0.56      0.00
    6   14    1      0.20      0.00
    6   14    2     -0.92      0.00
    6   14    3      1.14      0.00
    6   14    4     -1.31      0.00
    6   14    5      1.03      0.00
    6   14    6     -1.39      0.00
    6   14    7     -0.18      0.00
    6   14    8     -1.17      0.00
    6   14    9     -0.73      0.00
    6   14   10     -0.61      0.00
   -6   15    9      0.11      0.00
   -6   15    8      0.71      0.00
   -6   15    7      0.59      0.00
   -6   15    6      0.94      0.00
   -6   15    5      1.11      0.00
   -6   15    4      0.63      0.00
   -6   15    3      1.25      0.00
   -6   15    2      0.18      0.00
   -6   15    1      0.57      0.00
    6   15    0     -0.03      0.00
    6   15    1      0.46      0.00
    6   15    2     -0.65      0.00
    6   15    3      0.91      0.00
    6   15    4     -1.07      0.00
    6   15    5      0.96      0.00
    6   15    6     -0.28      0.00
    6   15    7      1.02      0.00
    6   15    8      0.44      0.00
   -6   16    5     -0.91      0.00
   -6   16    4     -1.21      0.00
   -6   16    3     -0.30      0.00
   -6   16    2     -0.83      0.00
   -6   16    1      0.19      0.00
    6   16    0     -0.20      0.00
    6   16    1      0.15      0.00
    6   16    2     -0.46      0.00
    6   16    3      0.83      0.00
    6   16    4     -0.60      0.00
    6   16    5      0.56      0.00
   -7    0   19     -1.13      0.00
   -7    0   17     -1.10      0.00
   -7    0   15     -2.32      0.00
   -7    0   13     -2.41      0.00
   -7    0   11     -0.31      0.00
   -7    0    9      2.64      0.00
   -7    0    7      5.40      0.00
   -7    0    5      6.54      0.00
   -7    0    3      3.62      0.00
   -7    0    1     -1.01      0.00
    7    0    1     -1.93      0.00
    7    0    3      0.58      0.00
    7    0    5      2.00      0.00
    7    0    7      0.79      0.00
    7    0    9     -0.93      0.00
    7    0   11     -1.25      0.00
    7    0   13     -0.53      0.00
    7    0   15     -0.16      0.00
    7    0   17     -0.22      0.00
    7    0   19     -0.46      0.00
   -7    1   21     -0.20      0.00
   -7    1   20      1.10      0.00
   -7    1   19     -0.55      0.00
   -7    1   18      0.97      0.00
   -7    1   17     -0.35      0.00
   -7    1   16      1.75      0.00
   -7    1   15      0.03      0.00
   -7    1   14      2.49      0.00
   -7    1   13     -0.32      0.00
   -7    1   12      1.31      0.00
   -7    1   11     -0.93      0.00
   -7    1   10     -1.30      0.00
   -7    1    9     -1.23      0.00
   -7    1    8     -3.99      0.00
   -7    1    7     -1.08      0.00
   -7    1    6     -5.93      0.00
   -7    1    5     -0.10      0.00
   -7    1    4     -5.09      0.00
   -7    1    3      1.11      0.00
   -7    1    2     -1.09      0.00
   -7    1    1      1.13      0.00
    7    1    0      1.61      0.00
    7    1    1      0.06      0.00
    7    1    2      0.49      0.00
    7    1    3      0.76      0.00
    7    1    4     -1.52      0.00
    7    1    5      0.44      0.00
    7    1    6     -1.48      0.00
    7    1    7      0.11      0.00
    7    1    8      0.06      0.00
    7    1    9      0.25      0.00
    7    1   10      1.13      0.00
    7    1   11      0.62      0.00
    7    1   12      0.86      0.00
    7    1   13      0.66      0.00
    7    1   14      0.30      0.00
    7    1   15      0.16      0.00
    7    1   16      0.15      0.00
    7    1   17     -0.09      0.00
    7    1   18      0.31      0.00
    7    1   19      0.12      0.00
   -7    2   21     -0.35      0.00
   -7    2   20      0.55      0.00
   -7    2   19     -0.70      0.00
   -7    2   18      0.74      0.00
   -7    2   17     -1.40      0.00
   -7    2   16      0.29      0.00
   -7    2   15     -2.07      0.00
   -7    2   14      0.38      0.00
   -7    2   13     -1.54      0.00
   -7    2   12      1.33      0.00
   -7    2   11      0.35      0.00
   -7    2   10      1.94      0.00
   -7    2    9      2.70      0.00
   -7    2    8      2.00      0.00
   -7    2    7      4.50      0.00
   -7    2    6      1.04      0.00
   -7    2    5      4.75      0.00
   -7    2    4     -0.88      0.00
   -7    2    3      2.56      0.00
   -7    2    2     -1.86      0.00
   -7    2    1     -0.02      0.00
    7    2    0      0.74      0.00
    7    2    1     -0.31      0.00
    7    2    2     -0.81      0.00
    7    2    3      0.87      0.00
    7    2    4     -1.02      0.00
    7    2    5      1.40      0.00
    7    2    6     -0.52      0.00
    7    2    7      0.69      0.00
    7    2    8     -0.36      0.00
    7    2    9     -0.44      0.00
    7    2   10     -0.72      0.00
    7    2   11     -0.81      0.00
    7    2   12     -1.16      0.00
    7    2   13     -0.48      0.00
    7    2   14     -0.78      0.00
    7    2   15     -0.20      0.00
    7    2   16      0.07      0.00
    7    2   17     -0.11      0.00
    7    2   18      0.01      0.00
    7    2   19     -0.40      0.00
   -7    3   21     -0.23      0.00
   -7    3   20     -0.10      0.00
   -7    3   19     -0.55      0.00
   -7    3   18      0.83      0.00
   -7    3   17     -0.56      0.00
   -7    3   16      1.55      0.00
   -7    3   15     -0.59      0.00
   -7    3   14      1.29      0.00
   -7    3   13     -1.39      0.00
   -7    3   12      0.19      0.00
   -7    3   11     -2.20      0.00
   -7    3   10     -1.63      0.00
   -7    3    9     -2.34      0.00
   -7    3    8     -3.26      0.00
   -7    3    7     -1.73      0.00
   -7    3    6     -3.77      0.00
   -7    3    5     -0.07      0.00
   -7    3    4     -2.82      0.00
   -7    3    3      1.38      0.00
   -7    3    2     -1.23      0.00
   -7    3    1      1.19      0.00
    7    3    0     -0.61      0.00
    7    3    1      0.18      0.00
    7    3    2     -0.93      0.00
    7    3    3      0.99      0.00
    7    3    4     -1.20      0.00
    7    3    5      0.82      0.00
    7    3    6     -0.95      0.00
    7    3    7      0.58      0.00
    7    3    8     -0.16      0.00
    7    3    9      0.78      0.00
    7    3   10      0.42      0.00
    7    3   11      1.24      0.00
    7    3   12      0.39      0.00
    7    3   13      1.32      0.00
    7    3   14      0.31      0.00
    7    3   15      0.43      0.00
    7    3   16      0.10      0.00
    7    3   17     -0.22      0.00
    7    3   18      0.12      0.00
    7    3   19      0.09      0.00
   -7    4   20      0.24      0.00
   -7    4   19      0.02      0.00
   -7    4   18      0.38      0.00
   -7    4   17     -0.88      0.00
   -7    4   16      0.71      0.00
   -7    4   15     -0.81      0.00
   -7    4   14      1.31      0.00
   -7    4   13     -0.28      0.00
   -7    4   12      2.11      0.00
   -7    4   11      0.78      0.00
   -7    4   10      2.35      0.00
   -7    4    9      2.18      0.00
   -7    4    8      1.88      0.00
   -7    4    7      2.89      0.00
   -7    4    6      0.73      0.00
   -7    4    5      2.59      0.00
   -7    4    4     -0.43      0.00
   -7    4    3      1.69      0.00
   -7    4    2     -0.80      0.00
   -7    4    1      1.22      0.00
    7    4    0      0.31      0.00
    7    4    1      1.31      0.00
    7    4    2     -0.48      0.00
    7    4    3      1.29      0.00
    7    4    4     -0.68      0.00
    7    4    5      1.12      0.00
    7    4    6     -0.50      0.00
    7    4    7      0.71      0.00
    7    4    8     -0.84      0.00
    7    4    9      0.06      0.00
    7    4   10     -1.42      0.00
    7    4   11     -0.17      0.00
    7    4   12     -1.57      0.00
    7    4   13     -0.28      0.00
    7    4   14     -1.03      0.00
    7    4   15     -0.34      0.00
    7    4   16     -0.04      0.00
    7    4   17     -0.13      0.00
    7    4   18      0.24      0.00
   -7    5   20     -0.44      0.00
   -7    5   19     -0.17      0.00
   -7    5   18      0.18      0.00
   -7    5   17     -0.57      0.00
   -7    5   16      0.30      0.00
   -7    5   15     -1.22      0.00
   -7    5   14      0.08      0.00
   -7    5   13     -1.88      0.00
   -7    5   12     -0.26      0.00
   -7    5   11     -2.12      0.00
   -7    5   10     -1.21      0.00
   -7    5    9     -1.69      0.00
   -7    5    8     -1.97      0.00
   -7    5    7     -0.82      0.00
   -7    5    6     -2.24      0.00
   -7    5    5     -0.11      0.00
   -7    5    4     -1.87      0.00
   -7    5    3      0.13      0.00
   -7    5    2     -1.29      0.00
   -7    5    1      0.21      0.00
    7    5    0     -1.39      0.00
    7    5    1     -0.04      0.00
    7    5    2     -1.48      0.00
    7    5    3      0.27      0.00
    7    5    4     -1.25      0.00
    7    5    5      0.24      0.00
    7    5    6     -1.22      0.00
    7    5    7      0.54      0.00
    7    5    8     -0.94      0.00
    7    5    9      1.49      0.00
    7    5   10     -0.25      0.00
    7    5   11      1.85      0.00
    7    5   12      0.22      0.00
    7    5   13      1.42      0.00
    7    5   14      0.50      0.00
    7    5   15      0.58      0.00
    7    5   16      0.53      0.00
    7    5   17     -0.15      0.00
    7    5   18      0.29      0.00
   -7    6   19      0.23      0.00
   -7    6   18      0.38      0.00
   -7    6   17      0.17      0.00
   -7    6   16      0.97      0.00
   -7    6   15      0.27      0.00
   -7    6   14      1.69      0.00
   -7    6   13     -0.02      0.00
   -7    6   12      1.92      0.00
   -7    6   11      0.29      0.00
   -7    6   10      1.35      0.00
   -7    6    9      0.96      0.00
   -7    6    8      0.56      0.00
   -7    6    7      1.56      0.00
   -7    6    6      0.16      0.00
   -7    6    5      1.97      0.00
   -7    6    4      0.19      0.00
   -7    6    3      1.46      0.00
   -7    6    2      0.17      0.00
   -7    6    1      1.07      0.00
    7    6    0      0.08      0.00
    7    6    1      1.35      0.00
    7    6    2      0.21      0.00
    7    6    3      1.37      0.00
    7    6    4      0.06      0.00
    7    6    5      1.47      0.00
    7    6    6     -0.32      0.00
    7    6    7      1.78      0.00
    7    6    8     -1.19      0.00
    7    6    9      1.21      0.00
    7    6   10     -1.90      0.00
    7    6   11      0.12      0.00
    7    6   12     -1.75      0.00
    7    6   13     -0.52      0.00
    7    6   14     -1.03      0.00
    7    6   15     -0.83      0.00
    7    6   16     -0.23      0.00
    7    6   17     -0.77      0.00
    7    6   18      0.13      0.00
   -7    7   19     -0.28      0.00
   -7    7   18     -0.44      0.00
   -7    7   17     -0.66      0.00
   -7    7   16     -0.72      0.00
   -7    7   15     -1.22      0.00
   -7    7   14     -0.16      0.00
   -7    7   13     -1.69      0.00
   -7    7   12      0.54      0.00
   -7    7   11     -1.22      0.00
   -7    7   10      0.19      0.00
   -7    7    9     -0.30      0.00
   -7    7    8     -0.62      0.00
   -7    7    7     -0.04      0.00
   -7    7    6     -1.63      0.00
   -7    7    5     -0.33      0.00
   -7    7    4     -1.83      0.00
   -7    7    3     -0.35      0.00
   -7    7    2     -1.07      0.00
   -7    7    1     -0.08      0.00
    7    7    0     -0.84      0.00
    7    7    1     -0.30      0.00
    7    7    2     -1.18      0.00
    7    7    3     -0.38      0.00
    7    7    4     -1.62      0.00
    7    7    5      0.14      0.00
    7    7    6     -2.21      0.00
    7    7    7      0.92      0.00
    7    7    8     -2.14      0.00
    7    7    9      1.62      0.00
    7    7   10     -1.00      0.00
    7    7   11      1.87      0.00
    7    7   12      0.18      0.00
    7    7   13      1.40      0.00
    7    7   14      0.85      0.00
    7    7   15      0.54      0.00
    7    7   16      1.11      0.00
    7    7   17      0.11      0.00
   -7    8   18      0.50      0.00
   -7    8   17      0.88      0.00
   -7    8   16      0.66      0.00
   -7    8   15      0.75      0.00
   -7    8   14      0.96      0.00
   -7    8   13     -0.54      0.00
   -7    8   12      0.98      0.00
   -7    8   11     -1.22      0.00
   -7    8   10      0.39      0.00
   -7    8    9     -0.45      0.00
   -7    8    8      0.07      0.00
   -7    8    7      0.95      0.00
   -7    8    6      0.50      0.00
   -7    8    5      1.82      0.00
   -7    8    4      0.62      0.00
   -7    8    3      1.37      0.00
   -7    8    2      0.04      0.00
   -7    8    1      0.62      0.00
    7    8    0      0.31      0.00
    7    8    1      0.67      0.00
    7    8    2      0.39      0.00
    7    8    3      1.39      0.00
    7    8    4      0.04      0.00
    7    8    5      2.35      0.00
    7    8    6     -0.63      0.00
    7    8    7      2.72      0.00
    7    8    8     -1.22      0.00
    7    8    9      2.00      0.00
    7    8   10     -1.69      0.00
    7    8   11      0.64      0.00
    7    8   12     -1.60      0.00
    7    8   13     -0.55      0.00
    7    8   14     -0.76      0.00
    7    8   15     -1.15      0.00
    7    8   16     -0.18      0.00
    7    8   17     -0.93      0.00
   -7    9   17     -0.51      0.00
   -7    9   16     -0.91      0.00
   -7    9   15     -0.27      0.00
   -7    9   14     -0.15      0.00
   -7    9   13     -0.17      0.00
   -7    9   12      1.19      0.00
   -7    9   11     -0.21      0.00
   -7    9   10      1.28      0.00
   -7    9    9     -0.33      0.00
   -7    9    8     -0.14      0.00
   -7    9    7     -0.66      0.00
   -7    9    6     -1.46      0.00
   -7    9    5     -0.90      0.00
   -7    9    4     -1.40      0.00
   -7    9    3     -0.20      0.00
   -7    9    2     -0.59      0.00
   -7    9    1      0.50      0.00
    7    9    0     -0.36      0.00
    7    9    1     -0.38      0.00
    7    9    2     -0.89      0.00
    7    9    3      0.01      0.00
    7    9    4     -1.94      0.00
    7    9    5      0.49      0.00
    7    9    6     -2.89      0.00
    7    9    7      0.81      0.00
    7    9    8     -2.83      0.00
    7    9    9      1.16      0.00
    7    9   10     -1.65      0.00
    7    9   11      1.39      0.00
    7    9   12     -0.05      0.00
    7    9   13      0.86      0.00
    7    9   14      0.98      0.00
    7    9   15      0.17      0.00
    7    9   16      1.03      0.00
   -7   10   16      0.27      0.00
   -7   10   15      0.40      0.00
   -7   10   14     -0.37      0.00
   -7   10   13     -0.51      0.00
   -7   10   12     -0.51      0.00
   -7   10   11     -1.24      0.00
   -7   10   10      0.13      0.00
   -7   10    9     -0.51      0.00
   -7   10    8      0.78      0.00
   -7   10    7      0.92      0.00
   -7   10    6      0.96      0.00
   -7   10    5      1.28      0.00
   -7   10    4      0.38      0.00
   -7   10    3      0.55      0.00
   -7   10    2     -0.53      0.00
   -7   10    1      0.14      0.00
    7   10    0      0.52      0.00
    7   10    1      0.53      0.00
    7   10    2     -0.04      0.00
    7   10    3      1.30      0.00
    7   10    4     -0.58      0.00
    7   10    5      2.45      0.00
    7   10    6     -0.83      0.00
    7   10    7      3.14      0.00
    7   10    8     -0.62      0.00
    7   10    9      2.46      0.00
    7   10   10     -0.61      0.00
    7   10   11      0.83      0.00
    7   10   12     -0.55      0.00
    7   10   13     -0.58      0.00
    7   10   14     -0.13      0.00
    7   10   15     -0.96      0.00
   -7   11   15      0.18      0.00
   -7   11   14      0.25      0.00
   -7   11   13      0.90      0.00
   -7   11   12      0.86      0.00
   -7   11   11      0.53      0.00
   -7   11   10      0.71      0.00
   -7   11    9     -0.47      0.00
   -7   11    8     -0.39      0.00
   -7   11    7     -0.90      0.00
   -7   11    6     -1.04      0.00
   -7   11    5     -0.43      0.00
   -7   11    4     -0.63      0.00
   -7   11    3      0.50      0.00
   -7   11    2     -0.08      0.00
   -7   11    1      0.69      0.00
    7   11    0     -0.22      0.00
    7   11    1     -0.06      0.00
    7   11    2     -0.83      0.00
    7   11    3      0.63      0.00
    7   11    4     -1.84      0.00
    7   11    5      1.09      0.00
    7   11    6     -2.84      0.00
    7   11    7      0.62      0.00
    7   11    8     -2.57      0.00
    7   11    9     -0.13      0.00
    7   11   10     -1.32      0.00
    7   11   11     -0.17      0.00
    7   11   12     -0.04      0.00
    7   11   13     -0.06      0.00
    7   11   14      0.69      0.00
   -7   12   14     -0.76      0.00
   -7   12   13     -0.75      0.00
   -7   12   12     -0.89      0.00
   -7   12   11     -0.78      0.00
   -7   12   10     -0.04      0.00
   -7   12    9      0.00      0.00
   -7   12    8      0.67      0.00
   -7   12    7      0.77      0.00
   -7   12    6      0.53      0.00
   -7   12    5      0.67      0.00
   -7   12    4     -0.30      0.00
   -7   12    3      0.20      0.00
   -7   12    2     -0.77      0.00
   -7   12    1      0.11      0.00
    7   12    0      0.29      0.00
    7   12    1      0.54      0.00
    7   12    2     -0.58      0.00
    7   12    3      1.34      0.00
    7   12    4     -1.25      0.00
    7   12    5      2.38      0.00
    7   12    6     -0.84      0.00
    7   12    7      2.31      0.00
    7   12    8      0.33      0.00
    7   12    9      1.20      0.00
    7   12   10      0.66      0.00
    7   12   11      0.40      0.00
    7   12   12      0.35      0.00
    7   12   13     -0.24      0.00
   -7   13   12      0.74      0.00
   -7   13   11      0.30      0.00
   -7   13   10      0.29      0.00
   -7   13    9     -0.44      0.00
   -7   13    8     -0.46      0.00
   -7   13    7     -0.57      0.00
   -7   13    6     -0.66      0.00
   -7   13    5     -0.06      0.00
   -7   13    4     -0.34      0.00
   -7   13    3      0.44      0.00
   -7   13    2     -0.09      0.00
   -7   13    1      0.34      0.00
    7   13    0     -0.35      0.00
    7   13    1      0.34      0.00
    7   13    2     -1.01      0.00
    7   13    3      1.21      0.00
    7   13    4     -1.85      0.00
    7   13    5      1.03      0.00
    7   13    6     -2.08      0.00
    7   13    7     -0.27      0.00
    7   13    8     -1.10      0.00
    7   13    9     -0.77      0.00
    7   13   10     -0.35      0.00
    7   13   11     -0.39      0.00
   -7   14   10      0.28      0.00
   -7   14    9      0.16      0.00
   -7   14    8      0.58      0.00
   -7   14    7      0.48      0.00
   -7   14    6      0.33      0.00
   -7   14    5      0.52      0.00
   -7   14    4     -0.02      0.00
   -7   14    3      0.27      0.00
   -7   14    2      0.04      0.00
   -7   14    1      0.11      0.00
    7   14    0     -0.29      0.00
    7   14    1      0.62      0.00
    7   14    2     -0.91      0.00
    7   14    3      1.34      0.00
    7   14    4     -1.11      0.00
    7   14    5      1.66      0.00
    7   14    6     -0.03      0.00
    7   14    7      1.19      0.00
    7   14    8      0.73      0.00
    7   14    9      0.46      0.00
   -7   15    8     -0.21      0.00
   -7   15    7     -0.52      0.00
   -7   15    6     -0.40      0.00
   -7   15    5     -0.30      0.00
   -7   15    4     -0.66      0.00
   -7   15    3     -0.30      0.00
   -7   15    2     -0.26      0.00
   -7   15    1     -0.39      0.00
    7   15    0     -0.09      0.00
    7   15    1      0.64      0.00
    7   15    2     -0.72      0.00
    7   15    3      0.96      0.00
    7   15    4     -1.16      0.00
    7   15    5      0.38      0.00
    7   15    6     -1.03      0.00
   -7   16    3      0.64      0.00
   -7   16    2      0.26      0.00
   -7   16    1      0.05      0.00
    7   16    0     -0.28      0.00
    7   16    1      0.12      0.00
   -8    0   20      1.44      0.00
   -8    0   18      1.57      0.00
   -8    0   16      2.11      0.00
   -8    0   14      2.23      0.00
   -8    0   12      0.82      0.00
   -8    0   10     -1.14      0.00
   -8    0    8     -2.65      0.00
   -8    0    6     -3.55      0.00
   -8    0    4     -2.44      0.00
   -8    0    2     -0.06      0.00
    8    0    0      0.43      0.00
    8    0    2     -0.84      0.00
    8    0    4     -1.07      0.00
    8    0    6      0.25      0.00
    8    0    8      1.60      0.00
    8    0   10      1.81      0.00
    8    0   12      1.00      0.00
    8    0   14      0.36      0.00
    8    0   16      0.43      0.00
    8    0   18      0.92      0.00
   -8    1   20      0.06      0.00
   -8    1   19     -1.33      0.00
   -8    1   18      0.25      0.00
   -8    1   17     -1.82      0.00
   -8    1   16     -0.17      0.00
   -8    1   15     -2.27      0.00
   -8    1   14     -0.18      0.00
   -8    1   13     -1.47      0.00
   -8    1   12      0.40      0.00
   -8    1   11      0.42      0.00
   -8    1   10      0.78      0.00
   -8    1    9      2.07      0.00
   -8    1    8      0.87      0.00
   -8    1    7      3.17      0.00
   -8    1    6      0.56      0.00
   -8    1    5      2.96      0.00
   -8    1    4     -0.24      0.00
   -8    1    3      0.92      0.00
   -8    1    2     -0.88      0.00
   -8    1    1     -0.44      0.00
    8    1    0      0.67      0.00
    8    1    1      0.40      0.00
    8    1    2      0.07      0.00
    8    1    3      1.23      0.00
    8    1    4     -0.13      0.00
    8    1    5      0.43      0.00
    8    1    6     -0.01      0.00
    8    1    7     -0.98      0.00
    8    1    8     -0.02      0.00
    8    1    9     -1.71      0.00
    8    1   10     -0.27      0.00
    8    1   11     -1.30      0.00
    8    1   12     -0.46      0.00
    8    1   13     -0.58      0.00
    8    1   14     -0.06      0.00
    8    1   15     -0.29      0.00
    8    1   16      0.26      0.00
    8    1   17     -0.57      0.00
    8    1   18     -0.08      0.00
    8    1   19     -0.82      0.00
   -8    2   20      0.60      0.00
   -8    2   19     -0.17      0.00
   -8    2   18      1.37      0.00
   -8    2   17      0.01      0.00
   -8    2   16      2.05      0.00
   -8    2   15      0.30      0.00
   -8    2   14      1.61      0.00
   -8    2   13     -0.48      0.00
   -8    2   12     -0.01      0.00
   -8    2   11     -1.24      0.00
   -8    2   10     -1.70      0.00
   -8    2    9     -1.45      0.00
   -8    2    8     -2.77      0.00
   -8    2    7     -1.20      0.00
   -8    2    6     -2.77      0.00
   -8    2    5     -0.21      0.00
   -8    2    4     -1.20      0.00
   -8    2    3      0.97      0.00
   -8    2    2      0.21      0.00
   -8    2    1      1.22      0.00
    8    2    0     -0.32      0.00
    8    2    1     -0.53      0.00
    8    2    2     -1.33      0.00
    8    2    3      0.01      0.00
    8    2    4     -0.95      0.00
    8    2    5      0.08      0.00
    8    2    6      0.31      0.00
    8    2    7      0.14      0.00
    8    2    8      1.29      0.00
    8    2    9      0.34      0.00
    8    2   10      1.24      0.00
    8    2   11      0.68      0.00
    8    2   12      0.67      0.00
    8    2   13      0.55      0.00
    8    2   14      0.35      0.00
    8    2   15     -0.24      0.00
    8    2   16      0.20      0.00
    8    2   17     -0.18      0.00
    8    2   18      0.43      0.00
   -8    3   20     -0.20      0.00
   -8    3   19     -0.50      0.00
   -8    3   18     -0.11      0.00
   -8    3   17     -1.47      0.00
   -8    3   16     -0.23      0.00
   -8    3   15     -1.40      0.00
   -8    3   14      0.48      0.00
   -8    3   13     -0.20      0.00
   -8    3   12      1.52      0.00
   -8    3   11      1.36      0.00
   -8    3   10      1.81      0.00
   -8    3    9      2.53      0.00
   -8    3    8      1.55      0.00
   -8    3    7      2.67      0.00
   -8    3    6      0.65      0.00
   -8    3    5      1.28      0.00
   -8    3    4     -0.48      0.00
   -8    3    3     -0.20      0.00
   -8    3    2     -1.02      0.00
   -8    3    1      0.21      0.00
    8    3    0      0.78      0.00
    8    3    1      1.40      0.00
    8    3    2      0.33      0.00
    8    3    3      1.48      0.00
    8    3    4      0.17      0.00
    8    3    5      0.52      0.00
    8    3    6     -0.03      0.00
    8    3    7     -0.71      0.00
    8    3    8     -0.49      0.00
    8    3    9     -1.21      0.00
    8    3   10     -0.84      0.00
    8    3   11     -0.65      0.00
    8    3   12     -0.92      0.00
    8    3   13     -0.32      0.00
    8    3   14     -0.26      0.00
    8    3   15     -0.19      0.00
    8    3   16      0.29      0.00
    8    3   17     -0.01      0.00
    8    3   18     -0.08      0.00
   -8    4   20     -0.20      0.00
   -8    4   19      0.32      0.00
   -8    4   18      0.67      0.00
   -8    4   17      0.32      0.00
   -8    4   16      0.90      0.00
   -8    4   15     -0.38      0.00
   -8    4   14      0.18      0.00
   -8    4   13     -1.57      0.00
   -8    4   12     -1.01      0.00
   -8    4   11     -2.06      0.00
   -8    4   10     -2.17      0.00
   -8    4    9     -1.75      0.00
   -8    4    8     -2.61      0.00
   -8    4    7     -0.86      0.00
   -8    4    6     -1.61      0.00
   -8    4    5      0.11      0.00
   -8    4    4      0.08      0.00
   -8    4    3      0.45      0.00
   -8    4    2      0.15      0.00
   -8    4    1      0.49      0.00
    8    4    0     -1.19      0.00
    8    4    1     -0.47      0.00
    8    4    2     -1.78      0.00
    8    4    3     -0.46      0.00
    8    4    4     -1.31      0.00
    8    4    5     -0.49      0.00
    8    4    6     -0.32      0.00
    8    4    7      0.12      0.00
    8    4    8      0.77      0.00
    8    4    9      1.05      0.00
    8    4   10      0.84      0.00
    8    4   11      1.32      0.00
    8    4   12      0.36      0.00
    8    4   13      0.80      0.00
    8    4   14      0.30      0.00
    8    4   15      0.03      0.00
    8    4   16      0.13      0.00
    8    4   17     -0.11      0.00
    8    4   18     -0.06      0.00
   -8    5   19     -0.17      0.00
   -8    5   18     -0.39      0.00
   -8    5   17     -0.42      0.00
   -8    5   16      0.14      0.00
   -8    5   15     -0.01      0.00
   -8    5   14      1.40      0.00
   -8    5   13      0.70      0.00
   -8    5   12      2.14      0.00
   -8    5   11      1.70      0.00
   -8    5   10      1.86      0.00
   -8    5    9      2.29      0.00
   -8    5    8      0.96      0.00
   -8    5    7      1.89      0.00
   -8    5    6      0.00      0.00
   -8    5    5      0.48      0.00
   -8    5    4     -0.17      0.00
   -8    5    3     -0.37      0.00
   -8    5    2      0.04      0.00
   -8    5    1      0.57      0.00
    8    5    0      0.23      0.00
    8    5    1      1.71      0.00
    8    5    2      0.59      0.00
    8    5    3      1.73      0.00
    8    5    4      0.85      0.00
    8    5    5      1.21      0.00
    8    5    6      0.62      0.00
    8    5    7      0.41      0.00
    8    5    8     -0.62      0.00
    8    5    9     -0.44      0.00
    8    5   10     -1.61      0.00
    8    5   11     -0.64      0.00
    8    5   12     -1.35      0.00
    8    5   13     -0.52      0.00
    8    5   14     -0.49      0.00
    8    5   15     -0.49      0.00
    8    5   16     -0.04      0.00
    8    5   17     -0.26      0.00
   -8    6   19      0.21      0.00
   -8    6   18      0.22      0.00
   -8    6   17      0.09      0.00
   -8    6   16     -0.19      0.00
   -8    6   15     -1.03      0.00
   -8    6   14     -0.47      0.00
   -8    6   13     -2.07      0.00
   -8    6   12     -1.02      0.00
   -8    6   11     -1.94      0.00
   -8    6   10     -1.70      0.00
   -8    6    9     -0.98      0.00
   -8    6    8     -1.71      0.00
   -8    6    7     -0.07      0.00
   -8    6    6     -1.05      0.00
   -8    6    5      0.15      0.00
   -8    6    4     -0.05      0.00
   -8    6    3     -0.21      0.00
   -8    6    2     -0.01      0.00
   -8    6    1     -0.24      0.00
    8    6    0     -1.07      0.00
    8    6    1     -0.43      0.00
    8    6    2     -1.76      0.00
    8    6    3     -1.02      0.00
    8    6    4     -1.72      0.00
    8    6    5     -0.99      0.00
    8    6    6     -1.45      0.00
    8    6    7     -0.06      0.00
    8    6    8     -0.75      0.00
    8    6    9      1.21      0.00
    8    6   10      0.30      0.00
    8    6   11      1.62      0.00
    8    6   12      0.82      0.00
    8    6   13      0.99      0.00
    8    6   14      0.80      0.00
    8    6   15      0.27      0.00
    8    6   16      0.74      0.00
    8    6   17      0.01      0.00
   -8    7   18     -0.13      0.00
   -8    7   17      0.26      0.00
   -8    7   16      0.47      0.00
   -8    7   15      0.59      0.00
   -8    7   14      1.59      0.00
   -8    7   13      0.43      0.00
   -8    7   12      1.93      0.00
   -8    7   11      0.74      0.00
   -8    7   10      1.12      0.00
   -8    7    9      1.11      0.00
   -8    7    8      0.16      0.00
   -8    7    7      1.13      0.00
   -8    7    6     -0.02      0.00
   -8    7    5      0.70      0.00
   -8    7    4      0.15      0.00
   -8    7    3      0.15      0.00
   -8    7    2      0.31      0.00
   -8    7    1      0.37      0.00
    8    7    0      0.03      0.00
    8    7    1      1.17      0.00
    8    7    2      0.85      0.00
    8    7    3      1.86      0.00
    8    7    4      1.09      0.00
    8    7    5      2.16      0.00
    8    7    6      0.42      0.00
    8    7    7      1.84      0.00
    8    7    8     -0.60      0.00
    8    7    9      0.76      0.00
    8    7   10     -1.33      0.00
    8    7   11     -0.48      0.00
    8    7   12     -1.29      0.00
    8    7   13     -0.95      0.00
    8    7   14     -0.57      0.00
    8    7   15     -0.98      0.00
    8    7   16     -0.11      0.00
   -8    8   17     -0.13      0.00
   -8    8   16     -0.73      0.00
   -8    8   15     -0.75      0.00
   -8    8   14     -0.50      0.00
   -8    8   13     -1.33      0.00
   -8    8   12     -0.03      0.00
   -8    8   11     -1.22      0.00
   -8    8   10     -0.23      0.00
   -8    8    9     -0.49      0.00
   -8    8    8     -0.76      0.00
   -8    8    7     -0.22      0.00
   -8    8    6     -1.02      0.00
   -8    8    5     -0.34      0.00
   -8    8    4     -0.63      0.00
   -8    8    3     -0.13      0.00
   -8    8    2     -0.24      0.00
   -8    8    1      0.04      0.00
    8    8    0     -0.49      0.00
    8    8    1     -0.39      0.00
    8    8    2     -1.39      0.00
    8    8    3     -0.76      0.00
    8    8    4     -2.41      0.00
    8    8    5     -0.52      0.00
    8    8    6     -2.62      0.00
    8    8    7      0.13      0.00
    8    8    8     -1.88      0.00
    8    8    9      0.85      0.00
    8    8   10     -0.56      0.00
    8    8   11      1.22      0.00
    8    8   12      0.58      0.00
    8    8   13      0.80      0.00
    8    8   14      1.00      0.00
    8    8   15      0.18      0.00
    8    8   16      0.87      0.00
   -8    9   17      0.50      0.00
   -8    9   16      0.25      0.00
   -8    9   15      0.69      0.00
   -8    9   14      0.39      0.00
   -8    9   13      0.14      0.00
   -8    9   12      0.64      0.00
   -8    9   11     -0.24      0.00
   -8    9   10      0.73      0.00
   -8    9    9      0.18      0.00
   -8    9    8      0.60      0.00
   -8    9    7      0.89      0.00
   -8    9    6      0.62      0.00
   -8    9    5      0.96      0.00
   -8    9    4      0.18      0.00
   -8    9    3      0.40      0.00
   -8    9    2     -0.34      0.00
   -8    9    1      0.24      0.00
    8    9    0      0.26      0.00
    8    9    1      0.83      0.00
    8    9    2      0.17      0.00
    8    9    3      1.96      0.00
    8    9    4      0.15      0.00
    8    9    5      2.82      0.00
    8    9    6      0.03      0.00
    8    9    7      2.71      0.00
    8    9    8     -0.39      0.00
    8    9    9      1.77      0.00
    8    9   10     -0.88      0.00
    8    9   11      0.32      0.00
    8    9   12     -0.77      0.00
    8    9   13     -0.72      0.00
    8    9   14     -0.23      0.00
    8    9   15     -0.83      0.00
   -8   10   16     -0.47      0.00
   -8   10   15     -0.03      0.00
   -8   10   14     -0.35      0.00
   -8   10   13      0.11      0.00
   -8   10   12      0.08      0.00
   -8   10   11     -0.27      0.00
   -8   10   10      0.05      0.00
   -8   10    9     -0.75      0.00
   -8   10    8     -0.54      0.00
   -8   10    7     -0.84      0.00
   -8   10    6     -0.91      0.00
   -8   10    5     -0.33      0.00
   -8   10    4     -0.56      0.00
   -8   10    3      0.51      0.00
   -8   10    2     -0.19      0.00
   -8   10    1      0.49      0.00
    8   10    0     -0.57      0.00
    8   10    1      0.09      0.00
    8   10    2     -1.40      0.00
    8   10    3      0.37      0.00
    8   10    4     -2.36      0.00
    8   10    5      0.35      0.00
    8   10    6     -2.89      0.00
    8   10    7      0.30      0.00
    8   10    8     -2.49      0.00
    8   10    9      0.42      0.00
    8   10   10     -1.26      0.00
    8   10   11      0.38      0.00
    8   10   12      0.12      0.00
    8   10   13      0.12      0.00
    8   10   14      0.65      0.00
   -8   11   14     -0.28      0.00
   -8   11   13      0.01      0.00
   -8   11   12     -0.28      0.00
   -8   11   11     -0.04      0.00
   -8   11   10      0.32      0.00
   -8   11    9      0.37      0.00
   -8   11    8      0.79      0.00
   -8   11    7      0.66      0.00
   -8   11    6      0.48      0.00
   -8   11    5      0.48      0.00
   -8   11    4     -0.44      0.00
   -8   11    3      0.14      0.00
   -8   11    2     -0.73      0.00
   -8   11    1      0.41      0.00
    8   11    0      0.03      0.00
    8   11    1      1.07      0.00
    8   11    2     -0.59      0.00
    8   11    3      1.81      0.00
    8   11    4     -0.79      0.00
    8   11    5      2.59      0.00
    8   11    6     -0.61      0.00
    8   11    7      2.47      0.00
    8   11    8     -0.27      0.00
    8   11    9      1.48      0.00
    8   11   10      0.02      0.00
    8   11   11      0.42      0.00
    8   11   12      0.16      0.00
    8   11   13     -0.27      0.00
   -8   12   13      0.40      0.00
   -8   12   12      0.19      0.00
   -8   12   11      0.09      0.00
   -8   12   10     -0.19      0.00
   -8   12    9     -0.41      0.00
   -8   12    8     -0.54      0.00
   -8   12    7     -0.44      0.00
   -8   12    6     -0.33      0.00
   -8   12    5      0.19      0.00
   -8   12    4      0.08      0.00
   -8   12    3      0.64      0.00
   -8   12    2     -0.05      0.00
   -8   12    1      0.24      0.00
    8   12    0     -0.79      0.00
    8   12    1      0.49      0.00
    8   12    2     -1.44      0.00
    8   12    3      0.98      0.00
    8   12    4     -2.21      0.00
    8   12    5      0.87      0.00
    8   12    6     -2.26      0.00
    8   12    7      0.27      0.00
    8   12    8     -1.09      0.00
    8   12    9     -0.12      0.00
    8   12   10     -0.30      0.00
    8   12   11     -0.23      0.00
   -8   13   11     -0.06      0.00
   -8   13   10      0.16      0.00
   -8   13    9      0.35      0.00
   -8   13    8      0.29      0.00
   -8   13    7      0.36      0.00
   -8   13    6     -0.10      0.00
   -8   13    5     -0.12      0.00
   -8   13    4     -0.37      0.00
   -8   13    3     -0.41      0.00
   -8   13    2     -0.06      0.00
   -8   13    1      0.17      0.00
    8   13    0     -0.42      0.00
    8   13    1      1.06      0.00
    8   13    2     -0.93      0.00
    8   13    3      1.79      0.00
    8   13    4     -0.99      0.00
    8   13    5      2.04      0.00
    8   13    6     -0.22      0.00
    8   13    7      0.93      0.00
    8   13    8      0.25      0.00
    8   13    9     -0.08      0.00
   -8   14    9     -0.22      0.00
   -8   14    8     -0.22      0.00
   -8   14    7      0.02      0.00
   -8   14    6     -0.07      0.00
   -8   14    5      0.34      0.00
   -8   14    4      0.34      0.00
   -8   14    3     -0.12      0.00
   -8   14    2      0.42      0.00
   -8   14    1     -0.66      0.00
    8   14    0     -0.31      0.00
    8   14    1      0.92      0.00
    8   14    2     -1.23      0.00
    8   14    3      1.00      0.00
    8   14    4     -1.68      0.00
    8   14    5      0.33      0.00
    8   14    6     -0.96      0.00
    8   14    7     -0.35      0.00
   -8   15    6     -0.18      0.00
   -8   15    5      0.03      0.00
   -8   15    4     -0.01      0.00
   -8   15    3     -0.21      0.00
   -8   15    2      0.63      0.00
   -8   15    1     -0.26      0.00
    8   15    0     -0.97      0.00
    8   15    1      0.37      0.00
    8   15    2     -1.02      0.00
    8   15    3      1.10      0.00
    8   15    4     -0.51      0.00
   -9    0   19     -1.32      0.00
   -9    0   17     -1.59      0.00
   -9    0   15     -1.54      0.00
   -9    0   13     -0.75      0.00
   -9    0   11      0.40      0.00
   -9    0    9      1.10      0.00
   -9    0    7      1.43      0.00
   -9    0    5      1.06      0.00
   -9    0    3      0.46      0.00
   -9    0    1      0.98      0.00
    9    0    1      1.65      0.00
    9    0    3      0.72      0.00
    9    0    5     -1.00      0.00
    9    0    7     -1.99      0.00
    9    0    9     -1.98      0.00
    9    0   11     -1.39      0.00
    9    0   13     -0.66      0.00
    9    0   15     -0.28      0.00
    9    0   17     -0.78      0.00
   -9    1   19     -0.06      0.00
   -9    1   18      1.43      0.00
   -9    1   17      0.15      0.00
   -9    1   16      1.67      0.00
   -9    1   15      0.45      0.00
   -9    1   14      1.18      0.00
   -9    1   13      0.11      0.00
   -9    1   12     -0.04      0.00
   -9    1   11     -0.38      0.00
   -9    1   10     -0.96      0.00
   -9    1    9     -0.52      0.00
   -9    1    8     -1.37      0.00
   -9    1    7     -0.47      0.00
   -9    1    6     -1.25      0.00
   -9    1    5     -0.24      0.00
   -9    1    4     -0.50      0.00
   -9    1    3      0.36      0.00
   -9    1    2     -0.49      0.00
   -9    1    1      0.80      0.00
    9    1    0     -1.51      0.00
    9    1    1     -0.60      0.00
    9    1    2     -1.46      0.00
    9    1    3     -0.27      0.00
    9    1    4      0.17      0.00
    9    1    5     -0.13      0.00
    9    1    6      1.64      0.00
    9    1    7     -0.06      0.00
    9    1    8      2.02      0.00
    9    1    9     -0.05      0.00
    9    1   10      1.53      0.00
    9    1   11      0.11      0.00
    9    1   12      0.94      0.00
    9    1   13      0.05      0.00
    9    1   14      0.44      0.00
    9    1   15     -0.26      0.00
    9    1   16      0.46      0.00
    9    1   17     -0.17      0.00
    9    1   18      0.79      0.00
   -9    2   19     -0.84      0.00
   -9    2   18     -0.19      0.00
   -9    2   17     -1.55      0.00
   -9    2   16     -0.63      0.00
   -9    2   15     -1.42      0.00
   -9    2   14     -0.31      0.00
   -9    2   13     -0.21      0.00
   -9    2   12      0.53      0.00
   -9    2   11      0.97      0.00
   -9    2   10      0.88      0.00
   -9    2    9      1.47      0.00
   -9    2    8      0.84      0.00
   -9    2    7      1.36      0.00
   -9    2    6      0.60      0.00
   -9    2    5      0.47      0.00
   -9    2    4     -0.10      0.00
   -9    2    3     -0.02      0.00
   -9    2    2     -1.00      0.00
   -9    2    1      1.03      0.00
    9    2    0      1.19      0.00
    9    2    1      1.87      0.00
    9    2    2      0.82      0.00
    9    2    3      0.86      0.00
    9    2    4      0.51      0.00
    9    2    5     -0.88      0.00
    9    2    6      0.09      0.00
    9    2    7     -1.88      0.00
    9    2    8     -0.13      0.00
    9    2    9     -1.61      0.00
    9    2   10     -0.11      0.00
    9    2   11     -0.87      0.00
    9    2   12     -0.16      0.00
    9    2   13     -0.63      0.00
    9    2   14      0.19      0.00
    9    2   15     -0.45      0.00
    9    2   16      0.30      0.00
    9    2   17     -0.42      0.00
    9    2   18      0.00      0.00
   -9    3   19      0.40      0.00
   -9    3   18      0.94      0.00
   -9    3   17      0.70      0.00
   -9    3   16      1.28      0.00
   -9    3   15      0.38      0.00
   -9    3   14      0.39      0.00
   -9    3   13     -0.65      0.00
   -9    3   12     -0.91      0.00
   -9    3   11     -1.16      0.00
   -9    3   10     -1.62      0.00
   -9    3    9     -1.07      0.00
   -9    3    8     -1.63      0.00
   -9    3    7     -0.77      0.00
   -9    3    6     -0.63      0.00
   -9    3    5     -0.23      0.00
   -9    3    4      0.43      0.00
   -9    3    3      0.56      0.00
   -9    3    2     -0.32      0.00
   -9    3    1      1.17      0.00
    9    3    0     -1.78      0.00
    9    3    1     -1.21      0.00
    9    3    2     -1.67      0.00
    9    3    3     -1.05      0.00
    9    3    4     -0.33      0.00
    9    3    5     -0.62      0.00
    9    3    6      1.10      0.00
    9    3    7      0.21      0.00
    9    3    8      1.75      0.00
    9    3    9      0.49      0.00
    9    3   10      1.06      0.00
    9    3   11      0.33      0.00
    9    3   12      0.47      0.00
    9    3   13      0.01      0.00
    9    3   14      0.55      0.00
    9    3   15     -0.17      0.00
    9    3   16      0.33      0.00
    9    3   17      0.06      0.00
   -9    4   19     -0.38      0.00
   -9    4   18     -0.72      0.00
   -9    4   17     -0.77      0.00
   -9    4   16     -0.48      0.00
   -9    4   15     -0.33      0.00
   -9    4   14      0.68      0.00
   -9    4   13      0.77      0.00
   -9    4   12      1.40      0.00
   -9    4   11      1.63      0.00
   -9    4   10      1.27      0.00
   -9    4    9      1.86      0.00
   -9    4    8      0.82      0.00
   -9    4    7      1.04      0.00
   -9    4    6      0.27      0.00
   -9    4    5     -0.46      0.00
   -9    4    4     -0.10      0.00
   -9    4    3     -0.44      0.00
   -9    4    2     -0.55      0.00
   -9    4    1      1.20      0.00
    9    4    0      1.08      0.00
    9    4    1      1.99      0.00
    9    4    2      1.29      0.00
    9    4    3      1.33      0.00
    9    4    4      1.25      0.00
    9    4    5      0.21      0.00
    9    4    6      0.50      0.00
    9    4    7     -1.04      0.00
    9    4    8     -0.58      0.00
    9    4    9     -1.38      0.00
    9    4   10     -0.91      0.00
    9    4   11     -0.67      0.00
    9    4   12     -0.42      0.00
    9    4   13     -0.42      0.00
    9    4   14      0.02      0.00
    9    4   15     -0.47      0.00
    9    4   16     -0.24      0.00
    9    4   17     -0.05      0.00
   -9    5   18      0.47      0.00
   -9    5   17      0.52      0.00
   -9    5   16      0.17      0.00
   -9    5   15     -0.52      0.00
   -9    5   14     -0.59      0.00
   -9    5   13     -1.52      0.00
   -9    5   12     -1.45      0.00
   -9    5   11     -1.44      0.00
   -9    5   10     -1.85      0.00
   -9    5    9     -0.83      0.00
   -9    5    8     -1.38      0.00
   -9    5    7     -0.18      0.00
   -9    5    6      0.04      0.00
   -9    5    5      0.09      0.00
   -9    5    4      0.82      0.00
   -9    5    3     -0.03      0.00
   -9    5    2     -0.28      0.00
   -9    5    1      0.39      0.00
    9    5    0     -1.71      0.00
    9    5    1     -1.13      0.00
    9    5    2     -1.87      0.00
    9    5    3     -1.50      0.00
    9    5    4     -1.18      0.00
    9    5    5     -1.26      0.00
    9    5    6     -0.22      0.00
    9    5    7     -0.15      0.00
    9    5    8      0.73      0.00
    9    5    9      1.02      0.00
    9    5   10      0.98      0.00
    9    5   11      1.11      0.00
    9    5   12      0.66      0.00
    9    5   13      0.33      0.00
    9    5   14      0.52      0.00
    9    5   15      0.23      0.00
    9    5   16      0.35      0.00
   -9    6   18     -0.41      0.00
   -9    6   17     -0.17      0.00
   -9    6   16      0.24      0.00
   -9    6   15      0.42      0.00
   -9    6   14      1.41      0.00
   -9    6   13      1.02      0.00
   -9    6   12      1.62      0.00
   -9    6   11      1.52      0.00
   -9    6   10      0.85      0.00
   -9    6    9      1.38      0.00
   -9    6    8      0.08      0.00
   -9    6    7      0.41      0.00
   -9    6    6     -0.25      0.00
   -9    6    5     -0.60      0.00
   -9    6    4      0.01      0.00
   -9    6    3     -0.35      0.00
   -9    6    2      0.25      0.00
   -9    6    1      0.86      0.00
    9    6    0      0.45      0.00
    9    6    1      1.74      0.00
    9    6    2      1.42      0.00
    9    6    3      1.74      0.00
    9    6    4      1.61      0.00
    9    6    5      1.16      0.00
    9    6    6      0.83      0.00
    9    6    7      0.44      0.00
    9    6    8     -0.37      0.00
    9    6    9     -0.42      0.00
    9    6   10     -1.15      0.00
    9    6   11     -0.95      0.00
    9    6   12     -0.86      0.00
    9    6   13     -0.79      0.00
    9    6   14     -0.29      0.00
    9    6   15     -0.54      0.00
    9    6   16     -0.37      0.00
   -9    7   17      0.05      0.00
   -9    7   16     -0.32      0.00
   -9    7   15     -0.93      0.00
   -9    7   14     -0.67      0.00
   -9    7   13     -1.53      0.00
   -9    7   12     -0.89      0.00
   -9    7   11     -1.03      0.00
   -9    7   10     -0.95      0.00
   -9    7    9     -0.10      0.00
   -9    7    8     -0.55      0.00
   -9    7    7      0.27      0.00
   -9    7    6      0.14      0.00
   -9    7    5      0.17      0.00
   -9    7    4      0.36      0.00
   -9    7    3     -0.20      0.00
   -9    7    2     -0.21      0.00
   -9    7    1     -0.14      0.00
    9    7    0     -0.96      0.00
    9    7    1     -0.81      0.00
    9    7    2     -1.63      0.00
    9    7    3     -1.55      0.00
    9    7    4     -1.82      0.00
    9    7    5     -1.15      0.00
    9    7    6     -1.38      0.00
    9    7    7     -0.21      0.00
    9    7    8     -0.59      0.00
    9    7    9      0.54      0.00
    9    7   10      0.47      0.00
    9    7   11      0.88      0.00
    9    7   12      0.95      0.00
    9    7   13      0.58      0.00
    9    7   14      0.71      0.00
    9    7   15      0.26      0.00
   -9    8   16      0.35      0.00
   -9    8   15      0.59      0.00
   -9    8   14      0.89      0.00
   -9    8   13      0.51      0.00
   -9    8   12      0.94      0.00
   -9    8   11      0.37      0.00
   -9    8   10      0.37      0.00
   -9    8    9      0.27      0.00
   -9    8    8     -0.11      0.00
   -9    8    7      0.14      0.00
   -9    8    6     -0.12      0.00
   -9    8    5     -0.05      0.00
   -9    8    4     -0.05      0.00
   -9    8    3      0.04      0.00
   -9    8    2      0.06      0.00
   -9    8    1      0.36      0.00
    9    8    0      0.24      0.00
    9    8    1      0.95      0.00
    9    8    2      0.88      0.00
    9    8    3      1.85      0.00
    9    8    4      1.00      0.00
    9    8    5      2.05      0.00
    9    8    6      0.55      0.00
    9    8    7      1.45      0.00
    9    8    8      0.01      0.00
    9    8    9      0.50      0.00
    9    8   10     -0.46      0.00
    9    8   11     -0.43      0.00
    9    8   12     -0.62      0.00
    9    8   13     -0.72      0.00
    9    8   14     -0.34      0.00
    9    8   15     -0.49      0.00
   -9    9   16     -0.41      0.00
   -9    9   15     -0.26      0.00
   -9    9   14     -0.48      0.00
   -9    9   13     -0.31      0.00
   -9    9   12     -0.22      0.00
   -9    9   11     -0.39      0.00
   -9    9   10      0.01      0.00
   -9    9    9     -0.24      0.00
   -9    9    8     -0.04      0.00
   -9    9    7     -0.14      0.00
   -9    9    6     -0.21      0.00
   -9    9    5      0.07      0.00
   -9    9    4     -0.12      0.00
   -9    9    3      0.27      0.00
   -9    9    2     -0.15      0.00
   -9    9    1      0.22      0.00
    9    9    0     -0.51      0.00
    9    9    1     -0.22      0.00
    9    9    2     -1.37      0.00
    9    9    3     -0.31      0.00
    9    9    4     -2.11      0.00
    9    9    5     -0.38      0.00
    9    9    6     -1.97      0.00
    9    9    7     -0.24      0.00
    9    9    8     -1.41      0.00
    9    9    9      0.10      0.00
    9    9   10     -0.56      0.00
    9    9   11      0.30      0.00
    9    9   12      0.26      0.00
    9    9   13      0.29      0.00
    9    9   14      0.46      0.00
   -9   10   15      0.31      0.00
   -9   10   14     -0.11      0.00
   -9   10   13      0.28      0.00
   -9   10   12     -0.06      0.00
   -9   10   11      0.12      0.00
   -9   10   10      0.25      0.00
   -9   10    9     -0.03      0.00
   -9   10    8      0.39      0.00
   -9   10    7      0.11      0.00
   -9   10    6      0.15      0.00
   -9   10    5      0.15      0.00
   -9   10    4     -0.37      0.00
   -9   10    3      0.04      0.00
   -9   10    2     -0.42      0.00
   -9   10    1      0.40      0.00
    9   10    0     -0.01      0.00
    9   10    1      1.10      0.00
    9   10    2     -0.27      0.00
    9   10    3      1.80      0.00
    9   10    4     -0.17      0.00
    9   10    5      1.98      0.00
    9   10    6     -0.05      0.00
    9   10    7      1.73      0.00
    9   10    8     -0.15      0.00
    9   10    9      1.29      0.00
    9   10   10     -0.01      0.00
    9   10   11      0.46      0.00
    9   10   12      0.09      0.00
    9   10   13     -0.16      0.00
   -9   11   13      0.29      0.00
   -9   11   12     -0.18      0.00
   -9   11   11      0.11      0.00
   -9   11   10     -0.15      0.00
   -9   11    9     -0.26      0.00
   -9   11    8     -0.05      0.00
   -9   11    7     -0.27      0.00
   -9   11    6      0.05      0.00
   -9   11    5      0.16      0.00
   -9   11    4      0.22      0.00
   -9   11    3      0.41      0.00
   -9   11    2     -0.18      0.00
   -9   11    1      0.00      0.00
    9   11    0     -1.01      0.00
    9   11    1      0.46      0.00
    9   11    2     -1.58      0.00
    9   11    3      0.50      0.00
    9   11    4     -1.88      0.00
    9   11    5      0.42      0.00
    9   11    6     -1.67      0.00
    9   11    7      0.52      0.00
    9   11    8     -1.16      0.00
    9   11    9      0.19      0.00
    9   11   10     -0.68      0.00
    9   11   11     -0.38      0.00
   -9   12   12     -0.30      0.00
   -9   12   11      0.13      0.00
   -9   12   10     -0.07      0.00
   -9   12    9      0.19      0.00
   -9   12    8      0.07      0.00
   -9   12    7     -0.05      0.00
   -9   12    6     -0.07      0.00
   -9   12    5     -0.49      0.00
   -9   12    4     -0.11      0.00
   -9   12    3     -0.42      0.00
   -9   12    2      0.19      0.00
   -9   12    1      0.59      0.00
    9   12    0     -0.51      0.00
    9   12    1      1.38      0.00
    9   12    2     -0.55      0.00
    9   12    3      1.78      0.00
    9   12    4     -0.48      0.00
    9   12    5      1.75      0.00
    9   12    6     -0.56      0.00
    9   12    7      0.83      0.00
    9   12    8     -0.48      0.00
    9   12    9      0.14      0.00
    9   12   10      0.11      0.00
   -9   13   10     -0.14      0.00
   -9   13    9      0.12      0.00
   -9   13    8     -0.13      0.00
   -9   13    7      0.27      0.00
   -9   13    6      0.30      0.00
   -9   13    5      0.12      0.00
   -9   13    4      0.80      0.00
   -9   13    3     -0.48      0.00
   -9   13    2      0.30      0.00
   -9   13    1     -0.79      0.00
    9   13    0     -0.79      0.00
    9   13    1      0.63      0.00
    9   13    2     -1.50      0.00
    9   13    3      0.43      0.00
    9   13    4     -1.77      0.00
    9   13    5      0.30      0.00
    9   13    6     -0.89      0.00
    9   13    7      0.27      0.00
    9   13    8      0.27      0.00
   -9   14    7      0.01      0.00
   -9   14    6     -0.41      0.00
   -9   14    5     -0.46      0.00
   -9   14    4      0.23      0.00
   -9   14    3     -0.72      0.00
   -9   14    2      0.97      0.00
   -9   14    1     -0.14      0.00
    9   14    0     -0.95      0.00
    9   14    1      0.80      0.00
    9   14    2     -0.54      0.00
    9   14    3      1.47      0.00
    9   14    4     -0.17      0.00
    9   14    5      1.02      0.00
  -10    0   18      0.77      0.00
  -10    0   16      0.69      0.00
  -10    0   14      0.44      0.00
  -10    0   12      0.20      0.00
  -10    0   10     -0.04      0.00
  -10    0    8     -0.38      0.00
  -10    0    6     -0.41      0.00
  -10    0    4     -0.67      0.00
  -10    0    2     -1.79      0.00
   10    0    0     -2.32      0.00
   10    0    2     -0.93      0.00
   10    0    4      1.00      0.00
   10    0    6      1.90      0.00
   10    0    8      1.69      0.00
   10    0   10      1.33      0.00
   10    0   12      1.12      0.00
   10    0   14      0.51      0.00
   10    0   16      0.46      0.00
  -10    1   18     -0.05      0.00
  -10    1   17     -0.81      0.00
  -10    1   16     -0.38      0.00
  -10    1   15     -0.66      0.00
  -10    1   14     -0.44      0.00
  -10    1   13     -0.24      0.00
  -10    1   12     -0.05      0.00
  -10    1   11      0.04      0.00
  -10    1   10      0.20      0.00
  -10    1    9      0.27      0.00
  -10    1    8      0.24      0.00
  -10    1    7      0.38      0.00
  -10    1    6      0.17      0.00
  -10    1    5      0.36      0.00
  -10    1    4     -0.19      0.00
  -10    1    3      1.10      0.00
  -10    1    2     -0.66      0.00
  -10    1    1      2.23      0.00
   10    1    0      0.70      0.00
   10    1    1      1.86      0.00
   10    1    2      0.49      0.00
   10    1    3     -0.04      0.00
   10    1    4      0.30      0.00
   10    1    5     -1.60      0.00
   10    1    6      0.10      0.00
   10    1    7     -1.89      0.00
   10    1    8      0.17      0.00
   10    1    9     -1.34      0.00
   10    1   10      0.23      0.00
   10    1   11     -1.10      0.00
   10    1   12      0.01      0.00
   10    1   13     -0.87      0.00
   10    1   14     -0.03      0.00
   10    1   15     -0.54      0.00
   10    1   16      0.12      0.00
   10    1   17     -0.55      0.00
  -10    2   18      0.64      0.00
  -10    2   17      0.50      0.00
  -10    2   16      0.90      0.00
  -10    2   15      0.68      0.00
  -10    2   14      0.41      0.00
  -10    2   13      0.22      0.00
  -10    2   12     -0.22      0.00
  -10    2   11     -0.25      0.00
  -10    2   10     -0.40      0.00
  -10    2    9     -0.36      0.00
  -10    2    8     -0.35      0.00
  -10    2    7     -0.40      0.00
  -10    2    6     -0.14      0.00
  -10    2    5     -0.06      0.00
  -10    2    4     -0.41      0.00
  -10    2    3      0.76      0.00
  -10    2    2     -1.63      0.00
  -10    2    1      1.22      0.00
   10    2    0     -2.29      0.00
   10    2    1     -1.07      0.00
   10    2    2     -1.10      0.00
   10    2    3     -0.90      0.00
   10    2    4      0.72      0.00
   10    2    5     -0.42      0.00
   10    2    6      1.79      0.00
   10    2    7      0.01      0.00
   10    2    8      1.57      0.00
   10    2    9     -0.22      0.00
   10    2   10      0.85      0.00
   10    2   11     -0.32      0.00
   10    2   12      0.85      0.00
   10    2   13     -0.08      0.00
   10    2   14      0.91      0.00
   10    2   15      0.03      0.00
   10    2   16      0.68      0.00
  -10    3   18     -0.58      0.00
  -10    3   17     -0.71      0.00
  -10    3   16     -0.73      0.00
  -10    3   15     -0.54      0.00
  -10    3   14     -0.20      0.00
  -10    3   13      0.27      0.00
  -10    3   12      0.32      0.00
  -10    3   11      0.68      0.00
  -10    3   10      0.38      0.00
  -10    3    9      0.57      0.00
  -10    3    8      0.43      0.00
  -10    3    7      0.09      0.00
  -10    3    6      0.33      0.00
  -10    3    5     -0.17      0.00
  -10    3    4     -0.34      0.00
  -10    3    3      0.78      0.00
  -10    3    2     -1.14      0.00
  -10    3    1      2.09      0.00
   10    3    0      1.38      0.00
   10    3    1      1.86      0.00
   10    3    2      1.39      0.00
   10    3    3      0.44      0.00
   10    3    4      1.15      0.00
   10    3    5     -0.87      0.00
   10    3    6      0.24      0.00
   10    3    7     -1.58      0.00
   10    3    8     -0.18      0.00
   10    3    9     -1.15      0.00
   10    3   10      0.20      0.00
   10    3   11     -0.58      0.00
   10    3   12      0.43      0.00
   10    3   13     -0.81      0.00
   10    3   14      0.05      0.00
   10    3   15     -0.91      0.00
   10    3   16     -0.25      0.00
  -10    4   18      0.35      0.00
  -10    4   17      0.68      0.00
  -10    4   16      0.36      0.00
  -10    4   15      0.14      0.00
  -10    4   14     -0.27      0.00
  -10    4   13     -0.50      0.00
  -10    4   12     -0.87      0.00
  -10    4   11     -0.48      0.00
  -10    4   10     -0.91      0.00
  -10    4    9     -0.35      0.00
  -10    4    8     -0.34      0.00
  -10    4    7     -0.30      0.00
  -10    4    6      0.43      0.00
  -10    4    5     -0.01      0.00
  -10    4    4      0.09      0.00
  -10    4    3      0.54      0.00
  -10    4    2     -1.37      0.00
  -10    4    1      1.16      0.00
   10    4    0     -2.08      0.00
   10    4    1     -1.53      0.00
   10    4    2     -1.33      0.00
   10    4    3     -1.61      0.00
   10    4    4     -0.25      0.00
   10    4    5     -0.98      0.00
   10    4    6      0.71      0.00
   10    4    7     -0.03      0.00
   10    4    8      1.23      0.00
   10    4    9      0.28      0.00
   10    4   10      0.84      0.00
   10    4   11     -0.13      0.00
   10    4   12      0.52      0.00
   10    4   13     -0.37      0.00
   10    4   14      0.74      0.00
   10    4   15      0.30      0.00
   10    4   16      0.54      0.00
  -10    5   17     -0.19      0.00
  -10    5   16     -0.07      0.00
  -10    5   15      0.27      0.00
  -10    5   14      0.67      0.00
  -10    5   13      0.91      0.00
  -10    5   12      0.70      0.00
  -10    5   11      1.14      0.00
  -10    5   10      0.31      0.00
  -10    5    9      0.68      0.00
  -10    5    8      0.11      0.00
  -10    5    7     -0.31      0.00
  -10    5    6     -0.06      0.00
  -10    5    5     -0.63      0.00
  -10    5    4     -0.13      0.00
  -10    5    3      0.44      0.00
  -10    5    2     -0.45      0.00
  -10    5    1      1.63      0.00
   10    5    0      1.19      0.00
   10    5    1      1.78      0.00
   10    5    2      1.70      0.00
   10    5    3      1.06      0.00
   10    5    4      1.49      0.00
   10    5    5      0.20      0.00
   10    5    6      0.67      0.00
   10    5    7     -0.51      0.00
   10    5    8     -0.12      0.00
   10    5    9     -0.84      0.00
   10    5   10     -0.43      0.00
   10    5   11     -0.69      0.00
   10    5   12      0.08      0.00
   10    5   13     -0.52      0.00
   10    5   14      0.07      0.00
   10    5   15     -0.43      0.00
  -10    6   17      0.02      0.00
  -10    6   16     -0.19      0.00
  -10    6   15     -0.71      0.00
  -10    6   14     -0.76      0.00
  -10    6   13     -0.99      0.00
  -10    6   12     -1.09      0.00
  -10    6   11     -0.44      0.00
  -10    6   10     -0.84      0.00
  -10    6    9      0.05      0.00
  -10    6    8      0.03      0.00
  -10    6    7      0.26      0.00
  -10    6    6      0.73      0.00
  -10    6    5      0.24      0.00
  -10    6    4      0.19      0.00
  -10    6    3      0.03      0.00
  -10    6    2     -0.88      0.00
  -10    6    1      0.43      0.00
   10    6    0     -1.50      0.00
   10    6    1     -1.35      0.00
   10    6    2     -1.50      0.00
   10    6    3     -1.72      0.00
   10    6    4     -0.85      0.00
   10    6    5     -1.09      0.00
   10    6    6     -0.21      0.00
   10    6    7     -0.32      0.00
   10    6    8      0.21      0.00
   10    6    9      0.27      0.00
   10    6   10      0.63      0.00
   10    6   11      0.37      0.00
   10    6   12      0.68      0.00
   10    6   13     -0.03      0.00
   10    6   14      0.36      0.00
   10    6   15      0.23      0.00
  -10    7   16      0.48      0.00
  -10    7   15      0.58      0.00
  -10    7   14      1.02      0.00
  -10    7   13      0.83      0.00
  -10    7   12      0.73      0.00
  -10    7   11      0.66      0.00
  -10    7   10      0.02      0.00
  -10    7    9      0.11      0.00
  -10    7    8     -0.34      0.00
  -10    7    7     -0.53      0.00
  -10    7    6     -0.40      0.00
  -10    7    5     -0.46      0.00
  -10    7    4     -0.16      0.00
  -10    7    3      0.36      0.00
  -10    7    2     -0.03      0.00
  -10    7    1      0.89      0.00
   10    7    0      0.66      0.00
   10    7    1      1.19      0.00
   10    7    2      1.47      0.00
   10    7    3      1.23      0.00
   10    7    4      1.35      0.00
   10    7    5      0.77      0.00
   10    7    6      0.59      0.00
   10    7    7      0.36      0.00
   10    7    8      0.13      0.00
   10    7    9     -0.12      0.00
   10    7   10     -0.19      0.00
   10    7   11     -0.59      0.00
   10    7   12     -0.21      0.00
   10    7   13     -0.51      0.00
   10    7   14     -0.10      0.00
  -10    8   15     -0.63      0.00
  -10    8   14     -0.68      0.00
  -10    8   13     -0.70      0.00
  -10    8   12     -0.45      0.00
  -10    8   11     -0.31      0.00
  -10    8   10      0.01      0.00
  -10    8    9      0.13      0.00
  -10    8    8      0.32      0.00
  -10    8    7      0.34      0.00
  -10    8    6      0.37      0.00
  -10    8    5      0.32      0.00
  -10    8    4     -0.06      0.00
  -10    8    3      0.11      0.00
  -10    8    2     -0.52      0.00
  -10    8    1      0.30      0.00
   10    8    0     -0.64      0.00
   10    8    1     -0.87      0.00
   10    8    2     -0.99      0.00
   10    8    3     -1.09      0.00
   10    8    4     -1.10      0.00
   10    8    5     -0.74      0.00
   10    8    6     -0.76      0.00
   10    8    7     -0.38      0.00
   10    8    8     -0.40      0.00
   10    8    9     -0.18      0.00
   10    8   10      0.06      0.00
   10    8   11      0.08      0.00
   10    8   12      0.37      0.00
   10    8   13      0.19      0.00
  -10    9   14      0.30      0.00
  -10    9   13      0.47      0.00
  -10    9   12      0.31      0.00
  -10    9   11      0.02      0.00
  -10    9   10      0.22      0.00
  -10    9    9     -0.30      0.00
  -10    9    8     -0.01      0.00
  -10    9    7     -0.19      0.00
  -10    9    6     -0.23      0.00
  -10    9    5     -0.01      0.00
  -10    9    4     -0.25      0.00
  -10    9    3      0.26      0.00
  -10    9    2     -0.27      0.00
  -10    9    1      0.38      0.00
   10    9    0      0.49      0.00
   10    9    1      0.64      0.00
   10    9    2      0.53      0.00
   10    9    3      1.02      0.00
   10    9    4      0.46      0.00
   10    9    5      0.86      0.00
   10    9    6      0.35      0.00
   10    9    7      0.66      0.00
   10    9    8      0.24      0.00
   10    9    9      0.58      0.00
   10    9   10      0.19      0.00
   10    9   11      0.20      0.00
   10    9   12     -0.02      0.00
  -10   10   13     -0.06      0.00
  -10   10   12     -0.29      0.00
  -10   10   11     -0.26      0.00
  -10   10   10      0.12      0.00
  -10   10    9     -0.30      0.00
  -10   10    8      0.18      0.00
  -10   10    7     -0.08      0.00
  -10   10    6      0.03      0.00
  -10   10    5      0.15      0.00
  -10   10    4     -0.01      0.00
  -10   10    3      0.23      0.00
  -10   10    2     -0.24      0.00
  -10   10    1      0.25      0.00
   10   10    0     -0.57      0.00
   10   10    1     -0.17      0.00
   10   10    2     -0.94      0.00
   10   10    3     -0.10      0.00
   10   10    4     -0.83      0.00
   10   10    5     -0.05      0.00
   10   10    6     -0.53      0.00
   10   10    7      0.19      0.00
   10   10    8     -0.74      0.00
   10   10    9     -0.01      0.00
   10   10   10     -0.74      0.00
   10   10   11     -0.33      0.00
  -10   11   12      0.09      0.00
  -10   11   11      0.20      0.00
  -10   11   10      0.26      0.00
  -10   11    9     -0.03      0.00
  -10   11    8      0.20      0.00
  -10   11    7     -0.10      0.00
  -10   11    6      0.09      0.00
  -10   11    5     -0.27      0.00
  -10   11    4      0.05      0.00
  -10   11    3     -0.09      0.00
  -10   11    2      0.10      0.00
  -10   11    1      0.55      0.00
   10   11    0     -0.12      0.00
   10   11    1      0.97      0.00
   10   11    2     -0.01      0.00
   10   11    3      0.99      0.00
   10   11    4      0.01      0.00
   10   11    5      0.58      0.00
   10   11    6     -0.56      0.00
   10   11    7      0.41      0.00
   10   11    8     -0.69      0.00
   10   11    9      0.58      0.00
   10   11   10      0.19      0.00
  -10   12   10     -0.17      0.00
  -10   12    9     -0.05      0.00
  -10   12    8     -0.04      0.00
  -10   12    7      0.00      0.00
  -10   12    6      0.34      0.00
  -10   12    5     -0.29      0.00
  -10   12    4      0.56      0.00
  -10   12    3     -0.61      0.00
  -10   12    2     -0.12      0.00
  -10   12    1     -0.60      0.00
   10   12    0     -0.84      0.00
   10   12    1      0.16      0.00
   10   12    2     -1.05      0.00
   10   12    3     -0.19      0.00
   10   12    4     -0.91      0.00
   10   12    5      0.31      0.00
   10   12    6     -0.41      0.00
   10   12    7      0.98      0.00
  -10   13    8     -0.24      0.00
  -10   13    7     -0.07      0.00
  -10   13    6      0.01      0.00
  -10   13    5     -0.58      0.00
  -10   13    4      0.77      0.00
  -10   13    3     -0.48      0.00
  -10   13    2      1.12      0.00
  -10   13    1      0.27      0.00
   10   13    0     -0.57      0.00
   10   13    1      0.78      0.00
   10   13    2      0.18      0.00
   10   13    3      1.02      0.00
   10   13    4      0.13      0.00
   10   13    5      0.71      0.00
   10   13    6     -0.51      0.00
  -11    0   17     -0.10      0.00
  -11    0   15      0.14      0.00
  -11    0   13     -0.22      0.00
  -11    0   11     -0.61      0.00
  -11    0    9     -0.25      0.00
  -11    0    7      0.33      0.00
  -11    0    5      1.12      0.00
  -11    0    3      2.23      0.00
  -11    0    1      2.53      0.00
   11    0    1      1.19      0.00
   11    0    3     -0.54      0.00
   11    0    5     -1.45      0.00
   11    0    7     -1.30      0.00
   11    0    9     -0.95      0.00
   11    0   11     -1.19      0.00
   11    0   13     -0.93      0.00
   11    0   15     -0.39      0.00
  -11    1   17      0.11      0.00
  -11    1   16      0.07      0.00
  -11    1   15      0.31      0.00
  -11    1   14      0.04      0.00
  -11    1   13      0.27      0.00
  -11    1   12      0.39      0.00
  -11    1   11      0.07      0.00
  -11    1   10      0.41      0.00
  -11    1    9     -0.16      0.00
  -11    1    8      0.01      0.00
  -11    1    7     -0.16      0.00
  -11    1    6     -0.58      0.00
  -11    1    5      0.17      0.00
  -11    1    4     -1.60      0.00
  -11    1    3      0.51      0.00
  -11    1    2     -2.48      0.00
  -11    1    1      0.59      0.00
   11    1    0     -1.98      0.00
   11    1    1     -0.53      0.00
   11    1    2     -0.33      0.00
   11    1    3     -0.40      0.00
   11    1    4      1.07      0.00
   11    1    5     -0.14      0.00
   11    1    6      1.51      0.00
   11    1    7     -0.12      0.00
   11    1    8      1.02      0.00
   11    1    9     -0.32      0.00
   11    1   10      0.90      0.00
   11    1   11     -0.16      0.00
   11    1   12      1.11      0.00
   11    1   13      0.20      0.00
   11    1   14      0.77      0.00
   11    1   15      0.13      0.00
  -11    2   17     -0.27      0.00
  -11    2   16     -0.43      0.00
  -11    2   15     -0.25      0.00
  -11    2   14     -0.40      0.00
  -11    2   13     -0.16      0.00
  -11    2   12     -0.21      0.00
  -11    2   11     -0.19      0.00
  -11    2   10      0.04      0.00
  -11    2    9     -0.16      0.00
  -11    2    8      0.31      0.00
  -11    2    7      0.08      0.00
  -11    2    6      0.08      0.00
  -11    2    5      0.85      0.00
  -11    2    4     -0.57      0.00
  -11    2    3      1.91      0.00
  -11    2    2     -0.95      0.00
  -11    2    1      2.24      0.00
   11    2    0      0.93      0.00
   11    2    1      1.21      0.00
   11    2    2      0.94      0.00
   11    2    3     -0.25      0.00
   11    2    4      0.67      0.00
   11    2    5     -1.28      0.00
   11    2    6      0.15      0.00
   11    2    7     -1.31      0.00
   11    2    8      0.25      0.00
   11    2    9     -0.75      0.00
   11    2   10      0.55      0.00
   11    2   11     -0.83      0.00
   11    2   12      0.24      0.00
   11    2   13     -1.08      0.00
   11    2   14     -0.27      0.00
   11    2   15     -0.84      0.00
  -11    3   17      0.51      0.00
  -11    3   16      0.33      0.00
  -11    3   15      0.40      0.00
  -11    3   14      0.15      0.00
  -11    3   13      0.12      0.00
  -11    3   12     -0.06      0.00
  -11    3   11      0.07      0.00
  -11    3   10     -0.03      0.00
  -11    3    9     -0.17      0.00
  -11    3    8      0.11      0.00
  -11    3    7     -0.30      0.00
  -11    3    6     -0.18      0.00
  -11    3    5      0.21      0.00
  -11    3    4     -1.12      0.00
  -11    3    3      0.84      0.00
  -11    3    2     -1.96      0.00
  -11    3    1      1.04      0.00
   11    3    0     -1.68      0.00
   11    3    1     -1.20      0.00
   11    3    2     -0.51      0.00
   11    3    3     -1.29      0.00
   11    3    4      0.54      0.00
   11    3    5     -0.67      0.00
   11    3    6      1.12      0.00
   11    3    7     -0.16      0.00
   11    3    8      1.02      0.00
   11    3    9     -0.42      0.00
   11    3   10      0.75      0.00
   11    3   11     -0.77      0.00
   11    3   12      0.87      0.00
   11    3   13     -0.29      0.00
   11    3   14      1.01      0.00
   11    3   15      0.28      0.00
  -11    4   17     -0.15      0.00
  -11    4   16     -0.36      0.00
  -11    4   15     -0.06      0.00
  -11    4   14      0.03      0.00
  -11    4   13      0.22      0.00
  -11    4   12      0.07      0.00
  -11    4   11      0.28      0.00
  -11    4   10      0.05      0.00
  -11    4    9      0.00      0.00
  -11    4    8      0.23      0.00
  -11    4    7     -0.17      0.00
  -11    4    6      0.06      0.00
  -11    4    5      0.40      0.00
  -11    4    4     -0.38      0.00
  -11    4    3      1.36      0.00
  -11    4    2     -0.73      0.00
  -11    4    1      1.69      0.00
   11    4    0      1.12      0.00
   11    4    1      1.01      0.00
   11    4    2      1.51      0.00
   11    4    3      0.08      0.00
   11    4    4      1.21      0.00
   11    4    5     -0.53      0.00
   11    4    6      0.57      0.00
   11    4    7     -0.86      0.00
   11    4    8      0.35      0.00
   11    4    9     -0.96      0.00
   11    4   10      0.56      0.00
   11    4   11     -0.84      0.00
   11    4   12      0.76      0.00
   11    4   13     -0.73      0.00
   11    4   14      0.11      0.00
   11    4   15     -0.59      0.00
  -11    5   16     -0.06      0.00
  -11    5   15     -0.16      0.00
  -11    5   14     -0.35      0.00
  -11    5   13     -0.30      0.00
  -11    5   12     -0.49      0.00
  -11    5   11     -0.11      0.00
  -11    5   10     -0.19      0.00
  -11    5    9     -0.12      0.00
  -11    5    8      0.29      0.00
  -11    5    7     -0.05      0.00
  -11    5    6      0.11      0.00
  -11    5    5      0.13      0.00
  -11    5    4     -0.78      0.00
  -11    5    3      0.25      0.00
  -11    5    2     -1.34      0.00
  -11    5    1      0.67      0.00
   11    5    0     -1.17      0.00
   11    5    1     -1.37      0.00
   11    5    2     -0.56      0.00
   11    5    3     -1.47      0.00
   11    5    4      0.13      0.00
   11    5    5     -0.91      0.00
   11    5    6      0.48      0.00
   11    5    7     -0.65      0.00
   11    5    8      0.69      0.00
   11    5    9     -0.40      0.00
   11    5   10      0.87      0.00
   11    5   11     -0.44      0.00
   11    5   12      0.69      0.00
   11    5   13     -0.48      0.00
   11    5   14      0.32      0.00
  -11    6   16      0.26      0.00
  -11    6   15      0.36      0.00
  -11    6   14      0.53      0.00
  -11    6   13      0.57      0.00
  -11    6   12      0.32      0.00
  -11    6   11      0.33      0.00
  -11    6   10      0.08      0.00
  -11    6    9     -0.27      0.00
  -11    6    8     -0.02      0.00
  -11    6    7     -0.47      0.00
  -11    6    6     -0.12      0.00
  -11    6    5      0.27      0.00
  -11    6    4     -0.07      0.00
  -11    6    3      1.01      0.00
  -11    6    2     -0.19      0.00
  -11    6    1      0.99      0.00
   11    6    0      0.83      0.00
   11    6    1      0.74      0.00
   11    6    2      1.46      0.00
   11    6    3      0.24      0.00
   11    6    4      1.17      0.00
   11    6    5     -0.27      0.00
   11    6    6      0.74      0.00
   11    6    7     -0.32      0.00
   11    6    8      0.55      0.00
   11    6    9     -0.45      0.00
   11    6   10      0.20      0.00
   11    6   11     -0.65      0.00
   11    6   12      0.27      0.00
   11    6   13     -0.39      0.00
   11    6   14      0.20      0.00
  -11    7   15     -0.53      0.00
  -11    7   14     -0.55      0.00
  -11    7   13     -0.55      0.00
  -11    7   12     -0.31      0.00
  -11    7   11     -0.19      0.00
  -11    7   10      0.23      0.00
  -11    7    9      0.05      0.00
  -11    7    8      0.55      0.00
  -11    7    7      0.15      0.00
  -11    7    6      0.19      0.00
  -11    7    5      0.06      0.00
  -11    7    4     -0.65      0.00
  -11    7    3      0.02      0.00
  -11    7    2     -0.85      0.00
  -11    7    1      0.34      0.00
   11    7    0     -0.55      0.00
   11    7    1     -1.00      0.00
   11    7    2     -0.33      0.00
   11    7    3     -1.26      0.00
   11    7    4      0.02      0.00
   11    7    5     -0.81      0.00
   11    7    6      0.12      0.00
   11    7    7     -0.54      0.00
   11    7    8      0.03      0.00
   11    7    9     -0.31      0.00
   11    7   10      0.22      0.00
   11    7   11     -0.09      0.00
   11    7   12      0.43      0.00
   11    7   13     -0.13      0.00
  -11    8   14      0.46      0.00
  -11    8   13      0.34      0.00
  -11    8   12      0.37      0.00
  -11    8   11     -0.28      0.00
  -11    8   10      0.11      0.00
  -11    8    9     -0.50      0.00
  -11    8    8     -0.12      0.00
  -11    8    7     -0.28      0.00
  -11    8    6     -0.10      0.00
  -11    8    5      0.26      0.00
  -11    8    4      0.04      0.00
  -11    8    3      0.70      0.00
  -11    8    2     -0.15      0.00
  -11    8    1      0.45      0.00
   11    8    0      0.59      0.00
   11    8    1      0.14      0.00
   11    8    2      0.91      0.00
   11    8    3      0.02      0.00
   11    8    4      0.77      0.00
   11    8    5     -0.01      0.00
   11    8    6      0.48      0.00
   11    8    7      0.18      0.00
   11    8    8      0.37      0.00
   11    8    9      0.25      0.00
   11    8   10      0.19      0.00
   11    8   11     -0.05      0.00
   11    8   12      0.03      0.00
  -11    9   13     -0.28      0.00
  -11    9   12      0.10      0.00
  -11    9   11     -0.34      0.00
  -11    9   10      0.50      0.00
  -11    9    9     -0.15      0.00
  -11    9    8      0.21      0.00
  -11    9    7      0.06      0.00
  -11    9    6     -0.15      0.00
  -11    9    5     -0.03      0.00
  -11    9    4     -0.47      0.00
  -11    9    3      0.01      0.00
  -11    9    2     -0.40      0.00
  -11    9    1      0.38      0.00
   11    9    0     -0.09      0.00
   11    9    1     -0.56      0.00
   11    9    2     -0.02      0.00
   11    9    3     -0.45      0.00
   11    9    4      0.10      0.00
   11    9    5     -0.25      0.00
   11    9    6     -0.04      0.00
   11    9    7     -0.17      0.00
   11    9    8     -0.49      0.00
   11    9    9     -0.24      0.00
   11    9   10     -0.52      0.00
   11    9   11     -0.15      0.00
  -11   10   12      0.33      0.00
  -11   10   11     -0.25      0.00
  -11   10   10      0.40      0.00
  -11   10    9     -0.22      0.00
  -11   10    8      0.18      0.00
  -11   10    7      0.14      0.00
  -11   10    6      0.10      0.00
  -11   10    5      0.30      0.00
  -11   10    4      0.11      0.00
  -11   10    3      0.34      0.00
  -11   10    2     -0.13      0.00
  -11   10    1      0.17      0.00
   11   10    0      0.33      0.00
   11   10    1      0.19      0.00
   11   10    2      0.26      0.00
   11   10    3      0.04      0.00
   11   10    4      0.07      0.00
   11   10    5     -0.25      0.00
   11   10    6     -0.29      0.00
   11   10    7      0.19      0.00
   11   10    8     -0.23      0.00
   11   10    9      0.76      0.00
  -11   11   10      0.08      0.00
  -11   11    9     -0.30      0.00
  -11   11    8     -0.09      0.00
  -11   11    7     -0.24      0.00
  -11   11    6     -0.12      0.00
  -11   11    5     -0.30      0.00
  -11   11    4     -0.13      0.00
  -11   11    3     -0.20      0.00
  -11   11    2     -0.26      0.00
  -11   11    1     -0.01      0.00
   11   11    0     -0.38      0.00
   11   11    1     -0.13      0.00
   11   11    2     -0.37      0.00
   11   11    3     -0.19      0.00
   11   11    4      0.07      0.00
   11   11    5      0.37      0.00
   11   11    6      0.16      0.00
   11   11    7      0.92      0.00
  -11   12    8      0.15      0.00
  -11   12    7      0.06      0.00
  -11   12    6      0.36      0.00
  -11   12    5     -0.14      0.00
  -11   12    4      0.56      0.00
  -11   12    3      0.09      0.00
  -11   12    2      0.50      0.00
  -11   12    1      0.45      0.00
   11   12    0     -0.12      0.00
   11   12    1      0.52      0.00
   11   12    2      0.30      0.00
   11   12    3      0.30      0.00
   11   12    4      0.03      0.00
   11   12    5      0.01      0.00
  -12    0   16     -0.33      0.00
  -12    0   14     -0.11      0.00
  -12    0   12      0.52      0.00
  -12    0   10      0.44      0.00
  -12    0    8     -0.41      0.00
  -12    0    6     -1.70      0.00
  -12    0    4     -2.63      0.00
  -12    0    2     -2.62      0.00
   12    0    0     -1.51      0.00
   12    0    2     -0.12      0.00
   12    0    4      0.70      0.00
   12    0    6      0.76      0.00
   12    0    8      0.53      0.00
   12    0   10      0.93      0.00
   12    0   12      1.03      0.00
   12    0   14      0.45      0.00
  -12    1   16     -0.02      0.00
  -12    1   15      0.19      0.00
  -12    1   14     -0.15      0.00
  -12    1   13     -0.26      0.00
  -12    1   12     -0.24      0.00
  -12    1   11     -0.48      0.00
  -12    1   10      0.07      0.00
  -12    1    9     -0.06      0.00
  -12    1    8      0.31      0.00
  -12    1    7      0.98      0.00
  -12    1    6      0.09      0.00
  -12    1    5      2.16      0.00
  -12    1    4     -0.16      0.00
  -12    1    3      2.63      0.00
  -12    1    2     -0.27      0.00
  -12    1    1      2.04      0.00
   12    1    0      0.41      0.00
   12    1    1      0.78      0.00
   12    1    2      0.45      0.00
   12    1    3     -0.30      0.00
   12    1    4      0.24      0.00
   12    1    5     -0.82      0.00
   12    1    6      0.12      0.00
   12    1    7     -0.61      0.00
   12    1    8      0.20      0.00
   12    1    9     -0.60      0.00
   12    1   10      0.11      0.00
   12    1   11     -0.99      0.00
   12    1   12     -0.20      0.00
   12    1   13     -0.83      0.00
   12    1   14     -0.24      0.00
  -12    2   16      0.05      0.00
  -12    2   15      0.12      0.00
  -12    2   14      0.21      0.00
  -12    2   13      0.27      0.00
  -12    2   12      0.32      0.00
  -12    2   11      0.17      0.00
  -12    2   10      0.15      0.00
  -12    2    9     -0.36      0.00
  -12    2    8     -0.37      0.00
  -12    2    7     -0.40      0.00
  -12    2    6     -1.41      0.00
  -12    2    5      0.06      0.00
  -12    2    4     -2.21      0.00
  -12    2    3      0.35      0.00
  -12    2    2     -2.11      0.00
  -12    2    1      0.51      0.00
   12    2    0     -1.24      0.00
   12    2    1     -0.77      0.00
   12    2    2     -0.25      0.00
   12    2    3     -0.75      0.00
   12    2    4      0.53      0.00
   12    2    5     -0.38      0.00
   12    2    6      0.74      0.00
   12    2    7     -0.23      0.00
   12    2    8      0.52      0.00
   12    2    9     -0.28      0.00
   12    2   10      0.72      0.00
   12    2   11     -0.17      0.00
   12    2   12      0.95      0.00
   12    2   13      0.20      0.00
   12    2   14      0.74      0.00
  -12    3   16     -0.21      0.00
  -12    3   15     -0.25      0.00
  -12    3   14     -0.11      0.00
  -12    3   13     -0.27      0.00
  -12    3   12     -0.17      0.00
  -12    3   11     -0.12      0.00
  -12    3   10      0.16      0.00
  -12    3    9      0.12      0.00
  -12    3    8      0.51      0.00
  -12    3    7      0.76      0.00
  -12    3    6      0.23      0.00
  -12    3    5      1.59      0.00
  -12    3    4     -0.18      0.00
  -12    3    3      1.88      0.00
  -12    3    2     -0.39      0.00
  -12    3    1      1.41      0.00
   12    3    0      0.72      0.00
   12    3    1      0.57      0.00
   12    3    2      1.08      0.00
   12    3    3     -0.18      0.00
   12    3    4      0.86      0.00
   12    3    5     -0.56      0.00
   12    3    6      0.48      0.00
   12    3    7     -0.55      0.00
   12    3    8      0.32      0.00
   12    3    9     -0.77      0.00
   12    3   10      0.46      0.00
   12    3   11     -1.00      0.00
   12    3   12      0.38      0.00
   12    3   13     -0.84      0.00
  -12    4   15      0.07      0.00
  -12    4   14      0.18      0.00
  -12    4   13      0.00      0.00
  -12    4   12      0.11      0.00
  -12    4   11     -0.12      0.00
  -12    4   10      0.05      0.00
  -12    4    9     -0.47      0.00
  -12    4    8     -0.28      0.00
  -12    4    7     -0.41      0.00
  -12    4    6     -1.03      0.00
  -12    4    5     -0.09      0.00
  -12    4    4     -1.56      0.00
  -12    4    3      0.08      0.00
  -12    4    2     -1.39      0.00
  -12    4    1      0.43      0.00
   12    4    0     -0.72      0.00
   12    4    1     -1.09      0.00
   12    4    2      0.01      0.00
   12    4    3     -1.15      0.00
   12    4    4      0.45      0.00
   12    4    5     -0.80      0.00
   12    4    6      0.43      0.00
   12    4    7     -0.66      0.00
   12    4    8      0.73      0.00
   12    4    9     -0.54      0.00
   12    4   10      1.24      0.00
   12    4   11     -0.62      0.00
   12    4   12      0.96      0.00
   12    4   13     -0.36      0.00
  -12    5   15     -0.05      0.00
  -12    5   14      0.11      0.00
  -12    5   13      0.02      0.00
  -12    5   12      0.17      0.00
  -12    5   11     -0.10      0.00
  -12    5   10      0.44      0.00
  -12    5    9     -0.15      0.00
  -12    5    8      0.49      0.00
  -12    5    7      0.40      0.00
  -12    5    6      0.28      0.00
  -12    5    5      1.23      0.00
  -12    5    4      0.17      0.00
  -12    5    3      1.33      0.00
  -12    5    2     -0.04      0.00
  -12    5    1      0.71      0.00
   12    5    0      0.78      0.00
   12    5    1      0.10      0.00
   12    5    2      1.28      0.00
   12    5    3     -0.42      0.00
   12    5    4      0.94      0.00
   12    5    5     -0.54      0.00
   12    5    6      0.88      0.00
   12    5    7     -0.54      0.00
   12    5    8      0.84      0.00
   12    5    9     -1.05      0.00
   12    5   10      0.54      0.00
   12    5   11     -1.19      0.00
   12    5   12      0.39      0.00
  -12    6   14     -0.12      0.00
  -12    6   13     -0.25      0.00
  -12    6   12      0.00      0.00
  -12    6   11     -0.34      0.00
  -12    6   10      0.33      0.00
  -12    6    9     -0.41      0.00
  -12    6    8      0.21      0.00
  -12    6    7     -0.39      0.00
  -12    6    6     -0.63      0.00
  -12    6    5     -0.34      0.00
  -12    6    4     -1.22      0.00
  -12    6    3     -0.16      0.00
  -12    6    2     -0.72      0.00
  -12    6    1      0.31      0.00
   12    6    0     -0.04      0.00
   12    6    1     -1.05      0.00
   12    6    2      0.35      0.00
   12    6    3     -1.11      0.00
   12    6    4      0.62      0.00
   12    6    5     -0.86      0.00
   12    6    6      0.56      0.00
   12    6    7     -0.92      0.00
   12    6    8      0.58      0.00
   12    6    9     -0.60      0.00
   12    6   10      0.86      0.00
   12    6   11     -0.21      0.00
   12    6   12      0.69      0.00
  -12    7   13      0.04      0.00
  -12    7   12      0.32      0.00
  -12    7   11     -0.36      0.00
  -12    7   10      0.20      0.00
  -12    7    9     -0.44      0.00
  -12    7    8      0.19      0.00
  -12    7    7      0.06      0.00
  -12    7    6      0.40      0.00
  -12    7    5      0.78      0.00
  -12    7    4      0.28      0.00
  -12    7    3      0.74      0.00
  -12    7    2     -0.08      0.00
  -12    7    1      0.03      0.00
   12    7    0      0.57      0.00
   12    7    1     -0.46      0.00
   12    7    2      0.98      0.00
   12    7    3     -0.66      0.00
   12    7    4      0.88      0.00
   12    7    5     -0.55      0.00
   12    7    6      0.76      0.00
   12    7    7     -0.28      0.00
   12    7    8      0.58      0.00
   12    7    9     -0.24      0.00
   12    7   10      0.18      0.00
   12    7   11     -0.46      0.00
  -12    8   12      0.39      0.00
  -12    8   11     -0.19      0.00
  -12    8   10      0.54      0.00
  -12    8    9      0.07      0.00
  -12    8    8      0.08      0.00
  -12    8    7     -0.07      0.00
  -12    8    6     -0.41      0.00
  -12    8    5     -0.28      0.00
  -12    8    4     -0.56      0.00
  -12    8    3     -0.04      0.00
  -12    8    2     -0.07      0.00
  -12    8    1      0.30      0.00
   12    8    0      0.52      0.00
   12    8    1     -0.60      0.00
   12    8    2      0.82      0.00
   12    8    3     -0.64      0.00
   12    8    4      0.65      0.00
   12    8    5     -0.52      0.00
   12    8    6      0.14      0.00
   12    8    7     -0.44      0.00
   12    8    8     -0.23      0.00
   12    8    9     -0.21      0.00
   12    8   10     -0.12      0.00
  -12    9   11     -0.62      0.00
  -12    9   10      0.01      0.00
  -12    9    9     -0.19      0.00
  -12    9    8     -0.19      0.00
  -12    9    7      0.35      0.00
  -12    9    6     -0.02      0.00
  -12    9    5      0.50      0.00
  -12    9    4      0.04      0.00
  -12    9    3      0.12      0.00
  -12    9    2     -0.18      0.00
  -12    9    1     -0.47      0.00
   12    9    0      0.37      0.00
   12    9    1     -0.76      0.00
   12    9    2      0.33      0.00
   12    9    3     -0.79      0.00
   12    9    4      0.11      0.00
   12    9    5     -0.38      0.00
   12    9    6      0.04      0.00
   12    9    7      0.31      0.00
   12    9    8      0.13      0.00
   12    9    9      0.63      0.00
  -12   10    9      0.07      0.00
  -12   10    8     -0.22      0.00
  -12   10    7      0.15      0.00
  -12   10    6     -0.50      0.00
  -12   10    5      0.10      0.00
  -12   10    4     -0.32      0.00
  -12   10    3      0.18      0.00
  -12   10    2      0.28      0.00
  -12   10    1      0.26      0.00
   12   10    0      0.56      0.00
   12   10    1     -0.16      0.00
   12   10    2      0.55      0.00
   12   10    3      0.08      0.00
   12   10    4      0.57      0.00
   12   10    5      0.41      0.00
   12   10    6      0.11      0.00
   12   10    7      0.39      0.00
  -12   11    7      0.30      0.00
  -12   11    6     -0.02      0.00
  -12   11    5      0.34      0.00
  -12   11    4     -0.14      0.00
  -12   11    3      0.05      0.00
  -12   11    2     -0.21      0.00
  -12   11    1     -0.24      0.00
   12   11    0      0.06      0.00
   12   11    1     -0.20      0.00
   12   11    2     -0.07      0.00
   12   11    3     -0.32      0.00
   12   11    4     -0.36      0.00
   12   11    5     -0.34      0.00
  -12   12    2     -0.09      0.00
  -13    0   13     -0.37      0.00
  -13    0   11     -0.54      0.00
  -13    0    9      0.01      0.00
  -13    0    7      1.42      0.00
  -13    0    5      2.29      0.00
  -13    0    3      2.16      0.00
  -13    0    1      1.45      0.00
   13    0    1      0.48      0.00
   13    0    3     -0.17      0.00
   13    0    5     -0.26      0.00
   13    0    7     -0.26      0.00
   13    0    9     -0.77      0.00
   13    0   11     -0.90      0.00
  -13    1   15     -0.01      0.00
  -13    1   14      0.21      0.00
  -13    1   13      0.26      0.00
  -13    1   12      0.45      0.00
  -13    1   11      0.09      0.00
  -13    1   10      0.27      0.00
  -13    1    9     -0.36      0.00
  -13    1    8     -0.70      0.00
  -13    1    7     -0.39      0.00
  -13    1    6     -1.92      0.00
  -13    1    5     -0.23      0.00
  -13    1    4     -2.19      0.00
  -13    1    3     -0.14      0.00
  -13    1    2     -1.71      0.00
  -13    1    1      0.00      0.00
   13    1    0     -0.88      0.00
   13    1    1     -0.22      0.00
   13    1    2     -0.12      0.00
   13    1    3     -0.18      0.00
   13    1    4      0.25      0.00
   13    1    5     -0.17      0.00
   13    1    6      0.23      0.00
   13    1    7     -0.22      0.00
   13    1    8      0.44      0.00
   13    1    9     -0.02      0.00
   13    1   10      0.81      0.00
   13    1   11      0.23      0.00
   13    1   12      0.60      0.00
  -13    2   14     -0.18      0.00
  -13    2   13     -0.39      0.00
  -13    2   12     -0.29      0.00
  -13    2   11     -0.21      0.00
  -13    2   10      0.30      0.00
  -13    2    9      0.31      0.00
  -13    2    8      0.70      0.00
  -13    2    7      1.29      0.00
  -13    2    6      0.56      0.00
  -13    2    5      1.90      0.00
  -13    2    4      0.32      0.00
  -13    2    3      1.68      0.00
  -13    2    2      0.15      0.00
  -13    2    1      1.02      0.00
   13    2    0      0.18      0.00
   13    2    1      0.39      0.00
   13    2    2      0.37      0.00
   13    2    3     -0.08      0.00
   13    2    4      0.36      0.00
   13    2    5     -0.23      0.00
   13    2    6      0.40      0.00
   13    2    7     -0.23      0.00
   13    2    8      0.14      0.00
   13    2    9     -0.55      0.00
   13    2   10     -0.15      0.00
   13    2   11     -0.64      0.00
   13    2   12     -0.20      0.00
  -13    3   14      0.37      0.00
  -13    3   13      0.22      0.00
  -13    3   12      0.23      0.00
  -13    3   11     -0.15      0.00
  -13    3   10     -0.17      0.00
  -13    3    9     -0.75      0.00
  -13    3    8     -0.83      0.00
  -13    3    7     -0.81      0.00
  -13    3    6     -1.46      0.00
  -13    3    5     -0.58      0.00
  -13    3    4     -1.49      0.00
  -13    3    3     -0.35      0.00
  -13    3    2     -1.03      0.00
  -13    3    1     -0.03      0.00
   13    3    0     -0.51      0.00
   13    3    1     -0.39      0.00
   13    3    2     -0.01      0.00
   13    3    3     -0.49      0.00
   13    3    4      0.25      0.00
   13    3    5     -0.57      0.00
   13    3    6      0.09      0.00
   13    3    7     -0.37      0.00
   13    3    8      0.39      0.00
   13    3    9      0.01      0.00
   13    3   10      0.81      0.00
   13    3   11     -0.04      0.00
   13    3   12      0.58      0.00
  -13    4   14     -0.10      0.00
  -13    4   13     -0.23      0.00
  -13    4   12      0.12      0.00
  -13    4   11     -0.01      0.00
  -13    4   10      0.73      0.00
  -13    4    9      0.46      0.00
  -13    4    8      0.95      0.00
  -13    4    7      1.04      0.00
  -13    4    6      0.80      0.00
  -13    4    5      1.29      0.00
  -13    4    4      0.62      0.00
  -13    4    3      0.99      0.00
  -13    4    2      0.31      0.00
  -13    4    1      0.50      0.00
   13    4    0      0.33      0.00
   13    4    1      0.04      0.00
   13    4    2      0.62      0.00
   13    4    3     -0.39      0.00
   13    4    4      0.57      0.00
   13    4    5     -0.21      0.00
   13    4    6      0.65      0.00
   13    4    7     -0.18      0.00
   13    4    8      0.37      0.00
   13    4    9     -0.92      0.00
   13    4   10      0.19      0.00
   13    4   11     -1.01      0.00
  -13    5   13     -0.10      0.00
  -13    5   12      0.03      0.00
  -13    5   11     -0.62      0.00
  -13    5   10     -0.15      0.00
  -13    5    9     -1.00      0.00
  -13    5    8     -0.57      0.00
  -13    5    7     -0.99      0.00
  -13    5    6     -1.02      0.00
  -13    5    5     -0.85      0.00
  -13    5    4     -1.01      0.00
  -13    5    3     -0.60      0.00
  -13    5    2     -0.42      0.00
  -13    5    1      0.08      0.00
   13    5    0      0.07      0.00
   13    5    1     -0.76      0.00
   13    5    2      0.43      0.00
   13    5    3     -0.66      0.00
   13    5    4      0.51      0.00
   13    5    5     -0.63      0.00
   13    5    6      0.27      0.00
   13    5    7     -0.74      0.00
   13    5    8      0.67      0.00
   13    5    9     -0.51      0.00
   13    5   10      1.18      0.00
  -13    6   12      0.45      0.00
  -13    6   11      0.08      0.00
  -13    6   10      0.75      0.00
  -13    6    9      0.26      0.00
  -13    6    8      0.95      0.00
  -13    6    7      0.64      0.00
  -13    6    6      1.06      0.00
  -13    6    5      0.91      0.00
  -13    6    4      0.78      0.00
  -13    6    3      0.42      0.00
  -13    6    2      0.19      0.00
  -13    6    1     -0.30      0.00
   13    6    0      0.59      0.00
   13    6    1     -0.57      0.00
   13    6    2      0.84      0.00
   13    6    3     -0.63      0.00
   13    6    4      0.68      0.00
   13    6    5     -0.49      0.00
   13    6    6      0.76      0.00
   13    6    7     -0.50      0.00
   13    6    8      0.71      0.00
   13    6    9     -0.81      0.00
   13    6   10      0.34      0.00
  -13    7   11     -0.47      0.00
  -13    7   10     -0.19      0.00
  -13    7    9     -0.48      0.00
  -13    7    8     -0.51      0.00
  -13    7    7     -0.86      0.00
  -13    7    6     -0.71      0.00
  -13    7    5     -0.87      0.00
  -13    7    4     -0.37      0.00
  -13    7    3     -0.32      0.00
  -13    7    2      0.40      0.00
  -13    7    1      0.30      0.00
   13    7    0      0.83      0.00
   13    7    1     -0.70      0.00
   13    7    2      0.86      0.00
   13    7    3     -0.71      0.00
   13    7    4      0.61      0.00
   13    7    5     -0.72      0.00
   13    7    6      0.38      0.00
   13    7    7     -0.66      0.00
   13    7    8      0.37      0.00
   13    7    9     -0.38      0.00
  -13    8   10      0.15      0.00
  -13    8    9      0.49      0.00
  -13    8    8      0.23      0.00
  -13    8    7      0.77      0.00
  -13    8    6      0.51      0.00
  -13    8    5      0.41      0.00
  -13    8    4      0.28      0.00
  -13    8    3     -0.41      0.00
  -13    8    2     -0.13      0.00
  -13    8    1     -0.92      0.00
   13    8    0      0.47      0.00
   13    8    1     -1.09      0.00
   13    8    2      0.54      0.00
   13    8    3     -0.89      0.00
   13    8    4      0.49      0.00
   13    8    5     -0.37      0.00
   13    8    6      0.50      0.00
   13    8    7      0.00      0.00
   13    8    8      0.34      0.00
  -13    9    9      0.09      0.00
  -13    9    8     -0.75      0.00
  -13    9    7      0.07      0.00
  -13    9    6     -0.69      0.00
  -13    9    5      0.09      0.00
  -13    9    4      0.10      0.00
  -13    9    3      0.19      0.00
  -13    9    2      0.86      0.00
  -13    9    1      0.31      0.00
   13    9    0      1.09      0.00
   13    9    1     -0.39      0.00
   13    9    2      1.03      0.00
   13    9    3     -0.21      0.00
   13    9    4      0.61      0.00
   13    9    5     -0.06      0.00
   13    9    6      0.01      0.00
  -13   10    6     -0.38      0.00
  -13   10    5      0.38      0.00
  -13   10    4     -0.48      0.00
  -13   10    3     -0.44      0.00
  -13   10    2     -0.38      0.00
  -13   10    1     -0.91      0.00
   13   10    0      0.26      0.00
   13   10    1     -0.88      0.00
   13   10    2      0.11      0.00
   13   10    3     -0.66      0.00
   13   10    4     -0.22      0.00
  -14    0   12      0.49      0.00
  -14    0   10      0.50      0.00
  -14    0    8     -0.43      0.00
  -14    0    6     -1.16      0.00
  -14    0    4     -1.08      0.00
  -14    0    2     -0.79      0.00
   14    0    0     -0.33      0.00
   14    0    2      0.08      0.00
   14    0    4      0.18      0.00
   14    0    6      0.39      0.00
   14    0    8      1.13      0.00
  -14    1   13     -0.34      0.00
  -14    1   12     -0.21      0.00
  -14    1   11     -0.44      0.00
  -14    1   10      0.20      0.00
  -14    1    9      0.02      0.00
  -14    1    8      0.51      0.00
  -14    1    7      0.91      0.00
  -14    1    6      0.45      0.00
  -14    1    5      1.10      0.00
  -14    1    4      0.30      0.00
  -14    1    3      0.86      0.00
  -14    1    2      0.26      0.00
  -14    1    1      0.47      0.00
   14    1    0     -0.10      0.00
   14    1    1      0.06      0.00
   14    1    2     -0.04      0.00
   14    1    3     -0.16      0.00
   14    1    4      0.02      0.00
   14    1    5     -0.24      0.00
   14    1    6      0.19      0.00
   14    1    7     -0.74      0.00
   14    1    8      0.06      0.00
   14    1    9     -1.16      0.00
  -14    2   13      0.37      0.00
  -14    2   12      0.24      0.00
  -14    2   11     -0.07      0.00
  -14    2   10     -0.05      0.00
  -14    2    9     -0.67      0.00
  -14    2    8     -0.65      0.00
  -14    2    7     -0.90      0.00
  -14    2    6     -0.96      0.00
  -14    2    5     -0.65      0.00
  -14    2    4     -0.78      0.00
  -14    2    3     -0.42      0.00
  -14    2    2     -0.46      0.00
  -14    2    1     -0.28      0.00
   14    2    0     -0.13      0.00
   14    2    1      0.15      0.00
   14    2    2      0.12      0.00
   14    2    3      0.09      0.00
   14    2    4      0.20      0.00
   14    2    5     -0.25      0.00
   14    2    6      0.41      0.00
   14    2    7     -0.17      0.00
   14    2    8      0.86      0.00
   14    2    9      0.26      0.00
   14    2   10      0.69      0.00
  -14    3   12     -0.05      0.00
  -14    3   11      0.14      0.00
  -14    3   10      0.61      0.00
  -14    3    9      0.63      0.00
  -14    3    8      1.04      0.00
  -14    3    7      0.86      0.00
  -14    3    6      1.01      0.00
  -14    3    5      0.64      0.00
  -14    3    4      0.63      0.00
  -14    3    3      0.35      0.00
  -14    3    2      0.37      0.00
  -14    3    1      0.18      0.00
   14    3    0     -0.21      0.00
   14    3    1     -0.09      0.00
   14    3    2     -0.24      0.00
   14    3    3     -0.33      0.00
   14    3    4      0.07      0.00
   14    3    5     -0.26      0.00
   14    3    6      0.29      0.00
   14    3    7     -0.46      0.00
   14    3    8     -0.20      0.00
   14    3    9     -0.71      0.00
  -14    4   12     -0.08      0.00
  -14    4   11     -0.53      0.00
  -14    4   10     -0.59      0.00
  -14    4    9     -1.03      0.00
  -14    4    8     -0.86      0.00
  -14    4    7     -1.17      0.00
  -14    4    6     -0.64      0.00
  -14    4    5     -0.93      0.00
  -14    4    4     -0.25      0.00
  -14    4    3     -0.57      0.00
  -14    4    2     -0.09      0.00
  -14    4    1     -0.22      0.00
   14    4    0      0.00      0.00
   14    4    1      0.12      0.00
   14    4    2      0.39      0.00
   14    4    3      0.14      0.00
   14    4    4      0.45      0.00
   14    4    5     -0.17      0.00
   14    4    6      0.23      0.00
   14    4    7     -0.07      0.00
   14    4    8      0.53      0.00
   14    4    9      0.20      0.00
  -14    5   11      0.48      0.00
  -14    5   10      0.91      0.00
  -14    5    9      0.83      0.00
  -14    5    8      1.20      0.00
  -14    5    7      0.71      0.00
  -14    5    6      1.18      0.00
  -14    5    5      0.35      0.00
  -14    5    4      0.88      0.00
  -14    5    3     -0.04      0.00
  -14    5    2      0.38      0.00
  -14    5    1     -0.17      0.00
   14    5    0      0.09      0.00
   14    5    1     -0.35      0.00
   14    5    2      0.02      0.00
   14    5    3     -0.57      0.00
   14    5    4     -0.01      0.00
   14    5    5     -0.38      0.00
   14    5    6      0.12      0.00
   14    5    7     -0.38      0.00
   14    5    8      0.13      0.00
  -14    6   10     -0.82      0.00
  -14    6    9     -0.94      0.00
  -14    6    8     -0.84      0.00
  -14    6    7     -1.25      0.00
  -14    6    6     -0.54      0.00
  -14    6    5     -1.15      0.00
  -14    6    4     -0.03      0.00
  -14    6    3     -0.61      0.00
  -14    6    2      0.44      0.00
  -14    6    1      0.06      0.00
   14    6    0      0.55      0.00
   14    6    1     -0.24      0.00
   14    6    2      0.57      0.00
   14    6    3     -0.10      0.00
   14    6    4      0.46      0.00
   14    6    5     -0.13      0.00
   14    6    6      0.41      0.00
   14    6    7     -0.22      0.00
  -14    7    9      1.03      0.00
  -14    7    8      0.87      0.00
  -14    7    7      0.86      0.00
  -14    7    6      1.14      0.00
  -14    7    5      0.22      0.00
  -14    7    4      0.76      0.00
  -14    7    3     -0.54      0.00
  -14    7    2      0.06      0.00
  -14    7    1     -0.80      0.00
   14    7    0      0.29      0.00
   14    7    1     -0.74      0.00
   14    7    2      0.20      0.00
   14    7    3     -0.53      0.00
   14    7    4      0.22      0.00
   14    7    5     -0.35      0.00
   14    7    6      0.26      0.00
  -14    8    7     -0.65      0.00
  -14    8    6     -0.64      0.00
  -14    8    5     -0.57      0.00
  -14    8    4      0.39      0.00
  -14    8    3     -0.16      0.00
  -14    8    2      0.89      0.00
  -14    8    1      0.23      0.00
   14    8    0      0.86      0.00
   14    8    1     -0.27      0.00
   14    8    2      0.70      0.00
   14    8    3     -0.20      0.00
   14    8    4      0.41      0.00
  -14    9    4     -0.05      0.00
  -14    9    3     -0.69      0.00
  -14    9    2     -0.14      0.00
  -14    9    1     -0.83      0.00
   14    9    0      0.28      0.00
   14    9    1     -0.72      0.00
  -15    0    9     -0.21      0.00
  -15    0    7      0.16      0.00
  -15    0    5      0.19      0.00
  -15    0    3      0.12      0.00
  -15    0    1      0.02      0.00
   15    0    1      0.02      0.00
   15    0    3     -0.01      0.00
   15    0    5     -0.28      0.00
  -15    1   10      0.25      0.00
  -15    1    9     -0.31      0.00
  -15    1    8     -0.11      0.00
  -15    1    7     -0.48      0.00
  -15    1    6     -0.20      0.00
  -15    1    5     -0.30      0.00
  -15    1    4     -0.16      0.00
  -15    1    3     -0.22      0.00
  -15    1    2     -0.03      0.00
  -15    1    1     -0.11      0.00
   15    1    0      0.06      0.00
   15    1    1     -0.01      0.00
   15    1    2      0.03      0.00
   15    1    3     -0.03      0.00
   15    1    4      0.09      0.00
   15    1    5     -0.10      0.00
   15    1    6      0.70      0.00
  -15    2   10      0.25      0.00
  -15    2    9      0.25      0.00
  -15    2    8      0.75      0.00
  -15    2    7      0.28      0.00
  -15    2    6      0.69      0.00
  -15    2    5      0.14      0.00
  -15    2    4      0.35      0.00
  -15    2    3      0.06      0.00
  -15    2    2      0.17      0.00
  -15    2    1     -0.09      0.00
   15    2    0     -0.04      0.00
   15    2    1     -0.18      0.00
   15    2    2     -0.07      0.00
   15    2    3     -0.11      0.00
   15    2    4      0.10      0.00
   15    2    5     -0.37      0.00
   15    2    6      0.15      0.00
  -15    3    9     -0.65      0.00
  -15    3    8     -0.52      0.00
  -15    3    7     -0.93      0.00
  -15    3    6     -0.17      0.00
  -15    3    5     -0.56      0.00
  -15    3    4      0.04      0.00
  -15    3    3     -0.14      0.00
  -15    3    2      0.02      0.00
  -15    3    1      0.04      0.00
   15    3    0      0.15      0.00
   15    3    1      0.13      0.00
   15    3    2      0.29      0.00
   15    3    3      0.13      0.00
   15    3    4      0.31      0.00
   15    3    5     -0.15      0.00
   15    3    6      0.60      0.00
  -15    4    9      0.70      0.00
  -15    4    8      0.87      0.00
  -15    4    7      0.38      0.00
  -15    4    6      0.75      0.00
  -15    4    5     -0.10      0.00
  -15    4    4      0.27      0.00
  -15    4    3     -0.13      0.00
  -15    4    2     -0.08      0.00
  -15    4    1      0.02      0.00
   15    4    0      0.06      0.00
   15    4    1     -0.24      0.00
   15    4    2     -0.23      0.00
   15    4    3     -0.45      0.00
   15    4    4     -0.10      0.00
   15    4    5     -0.46      0.00
   15    4    6     -0.09      0.00
  -15    5    8     -0.57      0.00
  -15    5    7     -0.80      0.00
  -15    5    6     -0.09      0.00
  -15    5    5     -0.50      0.00
[truncated: 182,155 more chars]
